# Supplementary material for: Biglycan and reduced glycolysis are associated with breast cancer cell dormancy in the brain
Source: Front Oncol. 2023 Jun 29;13:1191980. doi: 10.3389/fonc.2023.1191980 (PMC10339804; doi:10.3389/fonc.2023.1191980)
Supplement: Supplementary file 1 [file Table_1.xlsx]

## Sheet: Suppl Table IA
Gene.ID	Ensembl.ID.version	baseMean	FoldChange	log2FoldChange	lfcSE	stat	pvalue	padj	GFP_S1	GFP_S2	GFP_S3	GFP_CV_S1	GFP_CV_S2	GFP_CV_S3
PDE1A	ENSG00000115252.18	557.242	2097	-11.0341	1.66922	-6.61033	3.8346e-11	1.64424e-08	1.44967	0	0	68.4599	1010.87	2262.67
AC022537.1	ENSG00000231132.1	95.4477	1206.66	-10.2368	1.98927	-5.146	2.66095e-07	3.31925e-05	0	0	0	95.0832	47.9996	429.603
FMO2	ENSG00000094963.13	281.513	684.503	-9.41891	1.16222	-8.10425	5.30701e-16	8.40222e-13	1.44967	0	0.812757	375.578	335.997	975.241
ACKR3	ENSG00000144476.5	151.408	540.433	-9.07797	1.5473	-5.86699	4.43784e-09	1.06209e-06	0	0	1.62551	358.463	462.716	85.6444
BGN	ENSG00000182492.15	2796.73	474.411	-8.88999	0.408891	-21.7417	8.27024e-105	1.70218e-100	14.4967	10.7822	9.75308	4527.86	7595.46	4622.03
APOE	ENSG00000130203.9	249.455	472.774	-8.88501	1.25415	-7.08449	1.39555e-12	8.97603e-10	2.89934	0	0	465.907	773.754	254.17
AC018752.1	ENSG00000250015.1	37.0965	469.11	-8.87378	2.12331	-4.17923	2.92502e-05	0.00160541	0	0	0	98.8865	29.7598	93.9326
CTTNBP2	ENSG00000077063.10	66.5752	431.324	-8.75263	1.95197	-4.48399	7.32587e-06	0.000542378	0	0	0.812757	182.56	14.3999	201.679
LUM	ENSG00000139329.4	921.528	419.171	-8.7114	1.01822	-8.55547	1.17386e-17	2.41603e-14	4.34902	2.15645	6.50205	321.381	1005.11	4189.67
AC090236.2	ENSG00000267504.1	146.779	376.972	-8.55831	1.70434	-5.02147	5.12783e-07	5.70492e-05	2.17451	0	0	78.919	107.519	692.062
HIF3A	ENSG00000124440.15	289.88	349.883	-8.45073	1.54149	-5.48218	4.20116e-08	7.45417e-06	0	0	4.87654	118.854	527.036	1088.51
DCN	ENSG00000011465.16	285.1	320.107	-8.32241	1.48088	-5.61992	1.91043e-08	3.83183e-06	0	2.15645	3.25103	936.569	738.234	30.3899
AL021026.1	ENSG00000225243.5	42.8407	277.078	-8.11415	1.83984	-4.41026	1.03248e-05	0.000710718	0	0	0.812757	37.0824	67.1994	151.95
AC007608.2	ENSG00000260029.2	21.4542	271.471	-8.08466	2.48672	-3.25113	0.00114947	0.0269152	0	0	0	80.8207	23.0398	24.8645
SPARCL1	ENSG00000152583.12	703.045	265.489	-8.05251	0.65939	-12.2121	2.68047e-34	1.83898e-30	7.24836	4.31289	4.06378	947.979	965.752	2288.92
ATP1A2	ENSG00000018625.14	4305.24	227.86	-7.832	0.74481	-10.5154	7.33429e-26	3.77386e-22	23.1948	12.9387	76.3991	3804.28	7176.9	14737.7
TPSAB1	ENSG00000172236.16	61.3345	219.735	-7.77962	1.97319	-3.94266	8.0582e-05	0.00355251	0	0	1.62551	52.2957	23.9998	290.086
APCDD1	ENSG00000154856.12	556.957	172.179	-7.42777	1.22574	-6.0598	1.36289e-09	3.95083e-07	0	2.15645	17.0679	928.962	828.473	1565.08
AC011287.1	ENSG00000229618.2	39.2529	139.895	-7.1282	1.80558	-3.94787	7.88499e-05	0.00350516	0	0	1.62551	61.804	42.2397	129.848
RF00425	ENSG00000252719.1	77.9861	139.843	-7.12766	1.52917	-4.66112	3.14489e-06	0.000277803	0	0	3.25103	197.773	131.519	135.373
PPP1R14A	ENSG00000167641.10	77.1915	130.539	-7.02834	1.52973	-4.59448	4.3383e-06	0.000363558	1.44967	2.15645	0	47.5416	65.2795	346.722
TPSB2	ENSG00000197253.13	143.471	104.114	-6.70202	1.91978	-3.49103	0.000481165	0.0139287	0	0	8.12757	115.051	56.6395	681.011
ATP6V1B1	ENSG00000116039.12	68.9784	100.734	-6.65441	1.65076	-4.03111	5.55141e-05	0.00269479	0.724836	0	3.25103	95.0832	19.1998	295.611
PTPRZ1	ENSG00000106278.11	462.045	88.2893	-6.46417	1.73731	-3.72078	0.000198606	0.0069049	0	28.0338	3.25103	22.82	715.194	2002.97
CYTIP	ENSG00000115165.9	296.435	83.5615	-6.38477	1.80002	-3.54704	0.000389579	0.0119255	1.44967	0	19.5062	347.054	1396.79	13.8136
CD4	ENSG00000010610.9	711.586	82.2996	-6.36281	0.409575	-15.5352	2.00579e-54	2.06416e-50	15.2216	18.3298	17.8806	1431.95	1038.71	1747.42
AC024337.2	ENSG00000273771.1	180.414	78.7891	-6.29992	1.44586	-4.35721	1.31729e-05	0.000868992	0	2.15645	11.3786	247.216	119.999	701.731
TPSD1	ENSG00000095917.13	43.8392	78.6764	-6.29786	2.012	-3.13014	0.00174722	0.0359254	0	0	3.25103	39.9349	27.8398	192.009
AC079880.2	ENSG00000270292.1	355.031	71.9898	-6.16972	1.44	-4.28452	1.83135e-05	0.00111188	8.69803	0	20.3189	333.742	118.079	1649.35
AP001160.4	ENSG00000269463.1	56.2413	51.3753	-5.683	1.56597	-3.62907	0.000284446	0.00913334	1.44967	0	4.87654	86.5257	24.9598	219.636
CRYAB	ENSG00000109846.7	248.2	50.2598	-5.65133	1.34729	-4.19458	2.7338e-05	0.00152485	2.89934	0	26.0082	431.678	564.475	464.137
FOXP1-IT1	ENSG00000242094.1	118.371	48.4183	-5.59748	1.78075	-3.14333	0.00167037	0.0350565	2.89934	0	11.3786	5.70499	441.596	248.645
PLXDC1	ENSG00000161381.13	6518.42	47.191	-5.56044	0.783362	-7.09817	1.26421e-12	8.39352e-10	39.1412	465.792	307.222	6609.23	17524.7	14164.5
VAX2	ENSG00000116035.3	56.6125	45.4487	-5.50617	1.72459	-3.19274	0.00140928	0.030923	0.724836	0	6.50205	92.2307	19.1998	221.018
AL118558.4	ENSG00000272444.1	76.2858	43.6872	-5.44914	1.32146	-4.12358	3.73032e-05	0.00194866	4.34902	0	5.6893	69.4107	107.519	270.747
SAMD5	ENSG00000203727.3	240.791	40.4339	-5.33749	1.65562	-3.22387	0.00126469	0.0286989	1.44967	0	33.323	110.296	368.637	931.037
RAPGEF4	ENSG00000091428.17	831.107	40.4103	-5.33665	1.74237	-3.06286	0.0021923	0.0419738	15.2216	104.588	0.812757	19.0166	255.358	4591.64
MFAP4	ENSG00000166482.11	2205.15	38.6184	-5.27122	0.912964	-5.77374	7.75318e-09	1.73452e-06	17.3961	204.862	112.16	1338.77	3603.81	7953.88
RBMS3-AS2	ENSG00000203506.5	163.666	36.3536	-5.18403	1.43282	-3.61806	0.000296817	0.00942703	0	4.31289	21.9444	202.527	291.838	461.375
PLAC4	ENSG00000280109.3	195.593	36.2518	-5.17998	1.56762	-3.30436	0.000951945	0.0234646	0	30.1902	1.62551	451.645	347.517	342.578
AC007493.1	ENSG00000260573.3	6498.14	36.0609	-5.17236	0.554963	-9.32019	1.1613e-20	3.41456e-17	152.94	485.2	414.506	7525.83	10002.2	20408.2
NOTCH3	ENSG00000074181.8	249.582	34.4288	-5.10554	1.26796	-4.02657	5.65965e-05	0.00272166	1.44967	38.816	2.43827	323.283	433.916	697.587
AC091178.1	ENSG00000263818.5	631.541	32.8796	-5.03912	1.04867	-4.80526	1.54548e-06	0.000152928	2.17451	39.8943	69.8971	636.106	1795.19	1245.99
DPY19L2	ENSG00000177990.11	118.651	31.7748	-4.98981	1.47633	-3.37987	0.000725204	0.0192332	1.44967	6.46934	13.8169	10.4591	160.319	519.392
UCN	ENSG00000163794.6	1052.61	30.4954	-4.93052	1.22389	-4.02856	5.61185e-05	0.00271134	175.41	21.5645	3.25103	1724.81	694.074	3696.52
CASS4	ENSG00000087589.16	452.825	29.0577	-4.86085	1.43901	-3.37792	0.000730357	0.0192721	31.168	2.15645	56.893	512.498	29.7598	2084.47
TESC	ENSG00000088992.17	521.291	25.2289	-4.657	1.11508	-4.17637	2.96192e-05	0.00162134	2.89934	74.3974	42.2633	604.729	415.677	1987.78
EMCN	ENSG00000164035.9	392.327	24.6584	-4.62401	1.21064	-3.81948	0.000133732	0.00510625	1.44967	71.1627	19.5062	529.613	361.917	1370.31
TCF4	ENSG00000196628.16	172.624	24.1564	-4.59433	1.18532	-3.87601	0.000106182	0.00433618	7.9732	2.15645	30.8847	248.167	637.435	109.128
RASGEF1B	ENSG00000138670.17	410.021	23.1232	-4.53127	1.49083	-3.03942	0.00237035	0.0444322	1.44967	38.816	61.7695	285.249	42.2397	2030.6
GRM3	ENSG00000198822.10	616.756	22.4119	-4.48619	0.899545	-4.98718	6.12676e-07	6.77963e-05	8.69803	79.7885	69.8971	496.334	1230.71	1815.11
RASEF	ENSG00000165105.9	1432.22	22.1843	-4.47147	0.71746	-6.23235	4.59478e-10	1.45492e-07	67.4098	102.431	200.751	1715.3	1183.67	5323.77
PALD1	ENSG00000107719.8	1073.82	22.0238	-4.46099	0.958402	-4.65462	3.24585e-06	0.000284281	177.585	10.7822	91.0287	1083.95	3785.25	1294.34
LAMA4	ENSG00000112769.18	1823.56	22.0056	-4.4598	1.05958	-4.20903	2.56467e-05	0.00145017	171.061	7.54756	296.656	1507.07	2566.06	6392.94
Z99289.1	ENSG00000237234.7	52.8253	21.2785	-4.41133	1.25507	-3.51481	0.000440072	0.0130701	7.24836	1.07822	5.6893	39.9349	58.5595	204.441
CLDN11	ENSG00000013297.11	1268.09	21.0055	-4.3927	0.563127	-7.80054	6.16405e-15	7.46286e-12	188.457	81.945	74.7736	1351.13	2555.5	3356.71
AMH	ENSG00000104899.7	318.871	20.953	-4.38909	0.964267	-4.55173	5.32053e-06	0.000419568	34.7921	3.23467	48.7654	697.91	349.437	779.088
BNIP3P41	ENSG00000248302.3	148.024	19.9504	-4.31835	1.10087	-3.92267	8.75742e-05	0.00376123	2.17451	25.8774	14.6296	201.576	128.639	515.248
MATN3	ENSG00000132031.12	920.68	18.5996	-4.2172	0.937228	-4.49965	6.80643e-06	0.000511277	75.383	8.62579	197.5	1463.33	1794.23	1985.02
AL031963.3	ENSG00000272277.1	98.0262	18.5685	-4.21479	1.06535	-3.95623	7.61408e-05	0.00342917	5.07385	12.9387	12.1913	399.349	72.9594	85.6444
LSM3P2	ENSG00000257847.1	123.568	16.9718	-4.08507	1.36116	-3.00117	0.00268949	0.048472	0.724836	12.9387	27.6337	367.972	48.9596	283.179
BOLA2P3	ENSG00000220771.2	104.024	15.4203	-3.94676	1.28219	-3.07813	0.00208302	0.0406733	21.7451	12.9387	3.25103	39.9349	83.5193	462.756
MIR3606	ENSG00000284180.1	161.94	15.2317	-3.92901	0.708922	-5.54223	2.98646e-08	5.85404e-06	14.4967	11.8605	33.323	264.331	412.797	234.831
AL139082.1	ENSG00000273523.1	75.1884	15.1711	-3.92325	1.1938	-3.28637	0.00101488	0.0246774	10.1477	12.9387	4.87654	18.0658	178.559	226.543
SCART1	ENSG00000214279.13	643.001	15.1189	-3.91829	0.842342	-4.65166	3.29278e-06	0.00028717	18.8457	87.3361	133.292	875.716	630.715	2112.1
AC007608.4	ENSG00000278909.1	4945.58	15.1097	-3.91741	0.516843	-7.57949	3.46929e-14	3.40023e-11	837.911	440.993	562.428	5465.38	6112.27	16254.5
AC004812.2	ENSG00000277283.1	277.978	15.0711	-3.91372	1.01124	-3.87023	0.000108734	0.00440546	60.8862	4.31289	38.1996	696.96	226.558	640.952
PCDHA2	ENSG00000204969.6	45.6855	14.9752	-3.9045	0.982897	-3.97244	7.11404e-05	0.00324659	5.07385	6.46934	5.6893	145.477	67.1994	44.2036
AC027682.4	ENSG00000261386.2	42.7332	14.9275	-3.8999	1.0755	-3.62614	0.000287687	0.00920867	7.24836	2.15645	6.50205	38.0333	120.959	81.5003
AC092119.2	ENSG00000274460.1	253.546	14.8654	-3.89389	1.28326	-3.03437	0.00241039	0.0450187	1.44967	71.1627	23.5699	285.249	197.758	942.088
AC244502.1	ENSG00000251002.7	660.719	13.9864	-3.80596	0.877864	-4.33547	1.45447e-05	0.000942913	168.162	70.0845	26.0082	759.714	574.075	2366.27
AL359694.2	ENSG00000261568.1	1235.09	13.7886	-3.7854	0.580677	-6.51894	7.08045e-11	2.64963e-08	146.417	213.488	141.42	1085.85	1741.43	4081.92
COL3A1	ENSG00000168542.14	16154.5	13.5847	-3.76391	0.474347	-7.93493	2.1061e-15	2.88986e-12	1455.47	1352.09	3837.84	24776.8	39897.3	25607.7
LRRFIP1P1	ENSG00000240429.1	327.172	12.7993	-3.67799	0.925487	-3.97411	7.06419e-05	0.00323101	47.1144	43.1289	52.0164	334.693	1350.71	135.373
TM6SF1	ENSG00000136404.15	90.9313	12.7175	-3.66875	1.14483	-3.20461	0.00135244	0.0301909	11.5974	11.8605	16.2551	81.7715	34.5597	389.544
AC006487.1	ENSG00000249906.1	99.5463	12.3977	-3.632	1.16247	-3.12439	0.00178176	0.0365261	26.8189	8.62579	8.94032	28.5249	190.078	334.289
PRRX1	ENSG00000116132.11	713.505	12.1912	-3.60777	0.552612	-6.52857	6.64006e-11	2.53085e-08	126.122	53.9112	143.858	1463.33	814.073	1679.74
NGFR	ENSG00000064300.8	1596.89	11.9116	-3.57429	0.753319	-4.74473	2.08789e-06	0.000196224	326.901	299.746	115.411	846.24	2352.94	5640.1
INPP5J	ENSG00000185133.13	313.916	11.7692	-3.55695	1.1773	-3.02128	0.00251707	0.0463799	8.69803	8.62579	130.041	328.988	768.954	638.189
FBXW7-AS1	ENSG00000270751.1	87.2253	11.7426	-3.55368	1.09283	-3.25182	0.00114667	0.0268802	9.42287	12.9387	18.6934	26.6233	176.639	279.035
PDGFRB	ENSG00000113721.13	2127.16	11.4084	-3.51203	0.391703	-8.96604	3.07353e-19	7.02882e-16	466.07	284.651	277.15	2555.84	4424.6	4754.65
NOG	ENSG00000183691.4	263.259	10.7495	-3.42619	0.659958	-5.19153	2.08571e-07	2.73427e-05	46.3895	61.4587	26.821	583.811	238.078	622.994
RGCC	ENSG00000102760.12	2462.35	10.1671	-3.34584	0.519905	-6.43548	1.23085e-10	4.36781e-08	758.904	267.399	295.843	3337.42	4031.01	6083.51
GDF15	ENSG00000130513.6	2885.02	9.98132	-3.31923	0.429958	-7.7199	1.16423e-14	1.26117e-11	410.257	627.526	538.858	3263.25	4303.64	8166.61
RPLP0P2	ENSG00000243742.5	267.802	9.92977	-3.31176	0.791639	-4.18342	2.87152e-05	0.00158449	49.2889	25.8774	71.5226	270.987	277.438	911.698
SP5	ENSG00000204335.3	330.422	9.74876	-3.28522	0.617792	-5.31768	1.051e-07	1.56751e-05	33.3425	84.1014	67.4588	391.743	885.113	520.773
SYNGR1	ENSG00000100321.14	415.072	9.65726	-3.27161	0.799231	-4.09345	4.24999e-05	0.00216518	72.4836	73.3192	87.7777	198.724	585.595	1472.53
ATP5PBP1	ENSG00000224451.2	97.9612	9.47318	-3.24385	1.06256	-3.05287	0.00226664	0.0429181	2.89934	18.3298	34.9485	150.231	138.239	243.12
USP35	ENSG00000118369.12	578.466	9.28374	-3.21471	0.759946	-4.23017	2.3351e-05	0.00133875	73.9333	170.359	93.467	535.318	504.956	2092.76
STEAP4	ENSG00000127954.12	884.957	9.17965	-3.19844	0.677794	-4.71889	2.3713e-06	0.000219127	180.484	79.7885	260.895	628.5	2100.46	2059.61
AC079780.1	ENSG00000236654.2	44.6774	9.14029	-3.19224	1.03098	-3.0963	0.0019595	0.0388914	14.4967	8.62579	3.25103	117.903	54.7196	69.0681
PCSK5	ENSG00000099139.13	4243.8	9.08333	-3.18322	0.547816	-5.81075	6.21928e-09	1.42509e-06	1295.28	569.302	659.958	4246.41	5603.47	13088.4
AC245748.1	ENSG00000267173.1	140.96	8.78764	-3.13548	1.04924	-2.98834	0.00280496	0.0498117	17.3961	25.8774	43.0761	109.346	76.7994	573.265
AL137013.1	ENSG00000232186.1	162.239	8.7843	-3.13493	0.927621	-3.37954	0.000726082	0.0192332	12.3222	58.2241	29.2592	282.397	113.279	477.951
AL691432.2	ENSG00000272106.1	503.679	8.7706	-3.13268	0.761355	-4.11461	3.8784e-05	0.00200566	173.961	29.112	105.658	950.832	528.956	1233.56
FST	ENSG00000134363.11	2339.09	8.3843	-3.06769	0.570053	-5.38142	7.39014e-08	1.1611e-05	563.198	388.16	543.734	2433.18	2255.98	7850.28
AC010834.3	ENSG00000253854.1	97.2091	8.30994	-3.05484	0.903634	-3.38061	0.000723239	0.0192074	13.0471	26.9556	22.7572	178.756	58.5595	283.179
C11orf65	ENSG00000166323.12	279.554	8.19245	-3.03429	0.950298	-3.19299	0.00140807	0.030923	26.0941	101.353	55.2674	465.907	114.239	914.461
INHBA	ENSG00000122641.10	2041.89	8.11649	-3.02086	0.555544	-5.43765	5.39874e-08	9.0339e-06	279.787	800.042	264.959	4121.85	2396.14	4388.58
SPHK1	ENSG00000176170.13	809.326	7.83457	-2.96985	0.700066	-4.24225	2.21291e-05	0.00127939	295.733	48.52	204.815	1797.07	1444.79	1065.03
COL1A1	ENSG00000108821.13	14452.5	7.62796	-2.9313	0.360664	-8.12751	4.38204e-16	7.51593e-13	2632.61	3783.49	3634.65	15447.2	25269.9	35947.2
SORBS1	ENSG00000095637.22	3164.61	7.59438	-2.92493	0.311157	-9.40019	5.44653e-21	1.86834e-17	824.139	759.069	625.823	4215.04	5013.08	7550.52
RELB	ENSG00000104856.13	1228.09	7.55076	-2.91662	0.409377	-7.12454	1.04432e-12	7.22512e-10	308.055	189.767	363.302	2923.81	1818.23	1765.38
AC003991.1	ENSG00000228113.7	202.514	7.53768	-2.91412	0.60955	-4.78077	1.74622e-06	0.000168644	42.0405	36.6596	63.395	203.478	388.797	480.714
SEMA3E	ENSG00000170381.13	1813.48	7.48401	-2.90381	0.490829	-5.91614	3.29591e-09	8.37486e-07	463.895	262.008	555.925	1779.01	3238.05	4581.97
VCAM1	ENSG00000162692.11	2501.76	7.47629	-2.90232	0.731557	-3.96732	7.26842e-05	0.0033024	555.949	410.803	803.816	1257.95	2706.22	9275.84
FAM71E1	ENSG00000142530.10	192.224	7.33383	-2.87457	0.958404	-2.99933	0.00270577	0.048659	27.5438	26.9556	83.7139	146.428	176.639	692.062
RBM22P2	ENSG00000213411.2	167.823	7.32213	-2.87226	0.672689	-4.26983	1.95626e-05	0.00116369	54.3627	24.7991	41.4506	360.365	161.279	364.679
PTP4A3	ENSG00000184489.11	3247.72	7.30874	-2.86962	0.407563	-7.04093	1.90955e-12	1.15595e-09	898.072	803.276	643.703	3171.97	5826.19	8143.12
AC062017.1	ENSG00000222020.2	72.1234	7.29043	-2.866	0.77404	-3.70266	0.000213354	0.00730656	18.8457	23.7209	9.75308	102.69	103.679	174.052
ZNF503	ENSG00000165655.16	238.425	7.1363	-2.83518	0.865974	-3.27397	0.00106047	0.0254562	124.672	31.2685	19.5062	403.153	353.277	498.671
ANKS1B	ENSG00000185046.18	327.167	7.02683	-2.81287	0.713644	-3.94157	8.09508e-05	0.00355251	42.0405	131.543	71.5226	904.241	509.756	303.899
ZBTB10	ENSG00000205189.11	829.588	7.01147	-2.80972	0.799327	-3.5151	0.000439583	0.0130701	69.5843	267.399	284.465	929.913	631.675	2794.49
EFHD1	ENSG00000115468.11	363.277	6.96962	-2.80108	0.685307	-4.08734	4.36355e-05	0.00220665	89.1549	53.9112	130.041	399.349	399.357	1107.85
KIAA0408	ENSG00000189367.14	182.27	6.89212	-2.78495	0.810217	-3.43729	0.000587574	0.0164281	34.7921	69.0063	34.9485	206.33	154.559	593.985
MIRLET7A2	ENSG00000198975.2	194.966	6.76416	-2.75791	0.559717	-4.92733	8.33597e-07	8.7985e-05	34.0673	76.5538	40.6378	339.447	303.358	375.73
ITPR2	ENSG00000123104.11	1448.28	6.6652	-2.73665	0.625815	-4.37293	1.22587e-05	0.000827243	234.122	561.754	338.107	1497.56	1445.75	4612.36
KCNK6	ENSG00000099337.4	2839.03	6.56669	-2.71517	0.529631	-5.12652	2.95149e-07	3.56495e-05	931.415	694.376	625.01	2871.51	3017.26	8894.58
ARHGAP39	ENSG00000147799.11	202.435	6.56264	-2.71428	0.868523	-3.12516	0.00177705	0.0364659	62.3359	62.5369	35.7613	551.482	82.5593	419.934
GALNT13	ENSG00000144278.14	883.313	6.55729	-2.7131	0.90635	-2.99343	0.00275857	0.0492928	113.074	93.8054	494.156	1103.92	522.236	2972.69
FBXW7	ENSG00000109670.14	2953.58	6.37926	-2.67339	0.517086	-5.17011	2.33955e-07	3.00954e-05	587.117	1138.6	676.213	2622.39	4391	8306.12
AC025164.1	ENSG00000245904.3	370.824	6.29359	-2.65388	0.666052	-3.9845	6.76221e-05	0.00313468	138.444	53.9112	112.16	437.383	416.637	1066.41
TMX4	ENSG00000125827.8	20854.1	6.25164	-2.64424	0.336364	-7.86124	3.80361e-15	4.89287e-12	7400.58	5305.94	4547.37	34444.8	24620.9	48804.9
AC016745.1	ENSG00000234997.1	99.1489	6.24825	-2.64345	0.596226	-4.43364	9.26562e-06	0.000648657	26.0941	25.8774	30.072	219.642	121.919	171.289
SLC14A1	ENSG00000141469.17	3612.67	6.19631	-2.63141	0.509246	-5.16727	2.37539e-07	3.03666e-05	1285.86	1282.01	444.578	7524.88	7302.66	3836.04
U52112.2	ENSG00000284987.1	47.0032	6.1407	-2.6184	0.830949	-3.1511	0.00162657	0.0343717	14.4967	8.62579	16.2551	92.2307	97.9192	52.4917
C1QL3	ENSG00000165985.9	216.078	5.97206	-2.57823	0.705336	-3.65532	0.000256861	0.00848108	49.2889	35.5814	100.782	349.906	220.798	540.112
MREG	ENSG00000118242.15	797.46	5.82295	-2.54175	0.680672	-3.73418	0.000188331	0.00662604	429.103	189.767	82.0884	1736.22	977.272	1370.31
ZFP36L2	ENSG00000152518.7	3678.62	5.81838	-2.54062	0.622502	-4.0813	4.47848e-05	0.00224273	1996.92	491.67	747.736	6965.79	3245.73	8623.84
F13A1	ENSG00000124491.15	2721.67	5.78007	-2.53109	0.64208	-3.94201	8.08014e-05	0.00355251	548.701	1004.9	855.02	3923.13	1469.75	8528.52
PAPPA-AS1	ENSG00000256040.2	249.832	5.76809	-2.52809	0.695331	-3.63581	0.000277106	0.00896759	42.0405	81.945	97.5308	264.331	297.598	715.545
PODXL2	ENSG00000114631.10	2293.6	5.76058	-2.52621	0.750905	-3.36423	0.000767584	0.0200742	704.541	999.513	331.605	1175.23	2643.82	7906.91
FCF1P2	ENSG00000228638.1	237.379	5.73309	-2.51931	0.652539	-3.86078	0.000113024	0.00452581	92.0542	40.9725	78.0246	365.119	236.158	611.943
HECA	ENSG00000112406.4	664.466	5.71867	-2.51568	0.799243	-3.14758	0.0016463	0.0346463	43.4902	170.359	379.557	842.437	1086.71	1464.24
ZNF112	ENSG00000062370.16	2360.27	5.68726	-2.50773	0.643483	-3.89712	9.73418e-05	0.00406387	501.587	528.329	1087.47	2644.26	1781.75	7618.21
AP002026.1	ENSG00000246090.6	1833.85	5.65846	-2.50041	0.731143	-3.41986	0.000626523	0.0172394	309.505	591.945	750.987	1365.39	1426.55	6558.7
MYH7B	ENSG00000078814.15	791.517	5.58658	-2.48197	0.63868	-3.88609	0.000101873	0.00421033	179.035	381.691	160.926	1213.26	2180.14	634.045
AC104532.2	ENSG00000267571.1	101.701	5.57163	-2.4781	0.756541	-3.27556	0.00105452	0.0253849	29.7183	38.816	24.3827	178.756	81.5993	256.933
LPAR6	ENSG00000139679.15	1029.73	5.52854	-2.4669	0.545248	-4.52436	6.05777e-06	0.000464965	504.486	194.08	247.078	1066.83	1791.35	2374.56
AC008676.1	ENSG00000248544.2	189.744	5.51726	-2.46395	0.770844	-3.19644	0.00139137	0.0307266	57.2621	23.7209	93.467	429.776	353.277	180.958
MSMP	ENSG00000215183.4	1432.03	5.49921	-2.45922	0.73448	-3.34825	0.000813225	0.0209484	211.652	566.067	544.547	623.745	3844.77	2801.4
ZNF428	ENSG00000131116.11	2690.83	5.43516	-2.44232	0.600433	-4.06761	4.74988e-05	0.00235571	1572.17	295.433	640.452	4561.14	4540.76	4535.01
PDF	ENSG00000258429.1	638.123	5.39343	-2.4312	0.391503	-6.20991	5.30133e-10	1.62854e-07	242.82	217.801	138.169	851.945	1125.11	1252.89
NREP	ENSG00000134986.13	13216.3	5.26183	-2.39557	0.342171	-7.00108	2.53992e-12	1.41288e-09	3895.99	4679.49	4088.17	14535.4	19371.7	32727.2
AC026401.3	ENSG00000280206.1	305.084	5.25781	-2.39446	0.671706	-3.56475	0.000364208	0.0112555	61.6111	122.917	108.097	386.038	277.438	874.402
NCALD	ENSG00000104490.17	1792.92	5.22231	-2.38469	0.545984	-4.36769	1.25566e-05	0.000844574	359.519	603.805	765.617	1300.74	3857.25	3870.57
SGK494	ENSG00000167524.14	421.528	5.20672	-2.38038	0.473699	-5.02508	5.03211e-07	5.62886e-05	181.209	84.1014	141.42	685.55	572.155	864.732
SCRIB	ENSG00000180900.18	725.037	5.18693	-2.37488	0.544392	-4.36245	1.28616e-05	0.000857367	250.793	312.685	139.794	916.602	844.793	1885.56
LGR6	ENSG00000133067.17	5302.8	5.16918	-2.36994	0.508629	-4.65946	3.17037e-06	0.000278857	1271.36	1734.86	2151.37	4868.26	15685.3	6105.62
DCAF10	ENSG00000122741.15	2428.26	5.16849	-2.36974	0.493353	-4.80334	1.56041e-06	0.000153667	554.5	665.264	1141.92	2143.17	4232.61	5832.11
ADA	ENSG00000196839.12	380.949	5.15831	-2.3669	0.742491	-3.18778	0.0014337	0.0312259	155.115	150.951	65.0205	460.202	289.918	1164.49
NDNF	ENSG00000173376.13	566.67	5.13048	-2.35909	0.716028	-3.2947	0.000985274	0.0240556	168.162	69.0063	316.975	654.172	699.834	1491.87
EXPH5	ENSG00000110723.11	2189.73	5.09935	-2.35031	0.655261	-3.58683	0.000334716	0.0105017	519.708	1186.05	448.642	2349.5	1810.55	6823.92
ABHD8	ENSG00000127220.5	1056.71	5.09263	-2.34841	0.72154	-3.25472	0.00113504	0.0266681	708.165	153.108	178.806	1051.62	2182.06	2066.52
AL136164.3	ENSG00000279289.1	1045	5.05685	-2.33824	0.772649	-3.02626	0.002476	0.0458692	134.82	748.287	152.798	2382.78	1192.31	1659.01
CU638689.5	ENSG00000280164.1	134.208	5.04929	-2.33608	0.756382	-3.08849	0.00201175	0.0396227	33.3425	62.5369	37.3868	200.625	109.439	361.917
AC005726.5	ENSG00000265287.2	269.991	5.04523	-2.33492	0.706415	-3.30531	0.000948719	0.0234131	137.719	51.7547	78.0246	426.923	226.558	698.969
SESTD1	ENSG00000187231.13	602.613	5.03101	-2.33085	0.442753	-5.26443	1.40621e-07	2.03822e-05	129.746	185.454	284.465	1175.23	992.632	848.156
AC099778.1	ENSG00000260236.1	661.201	5.01357	-2.32584	0.762326	-3.05098	0.002281	0.0431106	244.995	58.2241	355.987	857.65	730.554	1719.79
COL9A2	ENSG00000049089.14	913.099	4.86161	-2.28143	0.53172	-4.29066	1.7814e-05	0.00109131	525.506	189.767	218.632	1443.36	1214.39	1886.94
MYEF2	ENSG00000104177.17	838.443	4.81238	-2.26675	0.553511	-4.09523	4.21756e-05	0.00215705	347.921	265.243	251.955	1017.39	758.394	2389.75
FZD2	ENSG00000180340.6	921.978	4.77896	-2.2567	0.718798	-3.13954	0.00169211	0.0353933	434.902	278.182	243.827	477.317	1166.39	2931.25
	ENSG00000285756.1	284.974	4.76068	-2.25117	0.744104	-3.02534	0.00248356	0.0458856	170.337	90.5707	35.7613	656.074	364.797	392.307
S1PR2	ENSG00000267534.3	1718.78	4.73836	-2.24439	0.564506	-3.97584	7.01304e-05	0.00322193	537.828	853.953	405.566	1869.33	1692.47	4953.56
CASTOR3	ENSG00000239521.8	289.628	4.70428	-2.23397	0.691822	-3.22911	0.00124175	0.0283344	76.1078	126.152	102.407	269.085	293.758	870.258
TMEM132A	ENSG00000006118.14	2701.63	4.70225	-2.23335	0.659251	-3.38771	0.000704784	0.0188878	1914.29	407.568	520.164	2818.26	5463.32	5086.17
NUDT4B	ENSG00000177144.7	218.422	4.68591	-2.22833	0.520779	-4.27883	1.87875e-05	0.00112736	68.1346	71.1627	91.0287	375.578	229.438	475.188
AL450384.2	ENSG00000240291.1	357.56	4.68461	-2.22793	0.703977	-3.16478	0.00155203	0.0331368	162.363	89.4925	125.165	553.384	221.758	993.199
MAGEF1	ENSG00000177383.4	1810.19	4.67178	-2.22397	0.520093	-4.2761	1.90192e-05	0.00113794	1058.99	297.59	557.551	2575.8	3627.81	2743.38
THSD1	ENSG00000136114.16	1275.64	4.65821	-2.21978	0.66729	-3.32655	0.000879274	0.0221387	748.031	324.545	279.588	1141.95	1320.95	3838.8
BTG1	ENSG00000133639.4	7062.14	4.65033	-2.21733	0.356509	-6.21958	4.9849e-10	1.55453e-07	3250.89	2556.47	1691.35	9091.85	10113.5	15668.8
FAM218A	ENSG00000250486.4	924.739	4.63322	-2.21202	0.740565	-2.98693	0.00281793	0.0499562	305.156	264.165	415.319	574.302	783.354	3206.14
TYMP	ENSG00000025708.13	1908.65	4.62132	-2.20831	0.498036	-4.43403	9.2487e-06	0.000648657	1116.25	433.446	486.841	2230.65	4156.77	3027.94
NKD1	ENSG00000140807.6	5673.43	4.60539	-2.20332	0.399405	-5.51651	3.458e-08	6.62912e-06	1653.35	2876.7	1543.42	6293.55	8708.09	12965.5
UBTD1	ENSG00000165886.4	4019.15	4.59607	-2.2004	0.324932	-6.77187	1.2713e-11	6.38193e-09	1946.19	1125.67	1236.2	5847.61	5669.71	8289.55
IGDCC4	ENSG00000103742.11	1207.37	4.58996	-2.19848	0.628397	-3.49856	0.000467786	0.0136761	281.961	826.997	187.747	2318.13	1584.95	2044.41
PAQR8	ENSG00000170915.8	3555.35	4.57873	-2.19495	0.590572	-3.71664	0.000201886	0.00699531	480.566	1871.8	1471.9	3270.86	5660.11	8576.87
KLF3	ENSG00000109787.12	3938.85	4.57361	-2.19333	0.268843	-8.15841	3.39477e-16	6.35193e-13	1746.13	1315.43	1177.68	5545.25	5972.11	7876.52
ARL5A	ENSG00000162980.16	1817.14	4.57082	-2.19245	0.510805	-4.29215	1.76949e-05	0.00109041	705.99	803.276	447.829	2182.16	1786.55	4977.04
STARD4-AS1	ENSG00000246859.2	2794.97	4.55627	-2.18785	0.388519	-5.63126	1.78895e-08	3.64557e-06	1002.45	1015.69	999.691	2902.89	3864.93	6984.16
LEF1-AS1	ENSG00000232021.6	353.57	4.50069	-2.17015	0.704709	-3.07949	0.00207352	0.0406171	106.551	180.063	99.1563	456.399	251.518	1027.73
RALGAPA1	ENSG00000174373.16	1710.84	4.49874	-2.16952	0.503765	-4.30661	1.65772e-05	0.0010434	618.285	466.871	781.059	1827.5	1859.5	4711.82
ACAP3	ENSG00000131584.18	2227.38	4.48044	-2.16364	0.494165	-4.37838	1.19566e-05	0.000812181	1247.44	473.34	716.851	3438.21	2366.38	5122.09
NEK7	ENSG00000151414.14	3394.59	4.4768	-2.16247	0.405686	-5.3304	9.79966e-08	1.48306e-05	1335.87	1450.21	933.044	7779.7	3209.25	5659.44
AC011481.3	ENSG00000280087.1	99.8873	4.47634	-2.16232	0.56021	-3.85984	0.000113463	0.00453454	41.3157	35.5814	32.5103	206.33	134.399	149.187
RHOT1	ENSG00000126858.17	3409.66	4.46185	-2.15764	0.30692	-7.02998	2.0656e-12	1.21469e-09	1379.36	1263.68	1102.1	5125.93	4072.29	7514.6
NR6A1	ENSG00000148200.16	761.665	4.42012	-2.14409	0.541004	-3.96316	7.39641e-05	0.00334578	188.457	332.093	322.664	772.075	937.912	2016.79
TRIB1	ENSG00000173334.3	1595.83	4.40488	-2.1391	0.306065	-6.98905	2.7675e-12	1.49896e-09	465.345	697.61	609.567	2360.91	3243.81	2197.75
SPARC	ENSG00000113140.10	10387	4.3899	-2.13419	0.414295	-5.15138	2.58582e-07	3.24974e-05	2481.84	3201.24	5879.48	11429	20804.9	18525.4
SEMA4C	ENSG00000168758.10	1688.45	4.379	-2.1306	0.60889	-3.49916	0.000466733	0.0136647	680.621	622.135	580.308	1422.44	1444.79	5380.4
GTF2IRD2P1	ENSG00000214544.7	243.169	4.37726	-2.13003	0.611309	-3.48437	0.000493298	0.01422	92.779	90.5707	87.7777	296.659	232.318	658.909
SLC1A3	ENSG00000079215.13	2482.74	4.35853	-2.12384	0.44577	-4.76443	1.89386e-06	0.000179628	569.721	1334.84	876.152	2570.1	4873.88	4671.76
DESI2	ENSG00000121644.18	2959.58	4.34924	-2.12076	0.51509	-4.11727	3.83395e-05	0.00198767	1618.56	1017.84	682.715	4126.61	2722.54	7589.2
SUGCT	ENSG00000175600.15	2346.16	4.33797	-2.11702	0.304857	-6.94431	3.80306e-12	2.00704e-09	649.453	1057.74	930.606	3230.93	3555.81	4652.42
ENAH	ENSG00000154380.17	4874.86	4.3208	-2.1113	0.502974	-4.19763	2.69728e-05	0.00150857	1918.64	2273.97	1304.47	6207.03	4046.37	13498.7
FAM173A	ENSG00000103254.9	875.034	4.30509	-2.10604	0.408852	-5.15111	2.58944e-07	3.24974e-05	463.17	219.958	305.596	1169.52	1459.19	1632.77
TUBBP6	ENSG00000235207.1	439.1	4.29256	-2.10184	0.687084	-3.05907	0.00222027	0.042391	177.585	244.757	75.5864	564.794	415.677	1156.2
APOC1	ENSG00000130208.9	364.905	4.28641	-2.09977	0.491188	-4.27488	1.9124e-05	0.0011409	160.914	109.979	143.045	867.158	426.237	482.095
KIAA1958	ENSG00000165185.14	1640.55	4.26455	-2.09239	0.428152	-4.88703	1.02369e-06	0.000106218	642.93	764.46	462.458	1561.27	2779.18	3632.98
TOMM40	ENSG00000130204.12	4369.9	4.25378	-2.08874	0.486814	-4.29064	1.78155e-05	0.00109131	2744.95	999.513	1245.14	5856.17	5383.64	9990
ZXDB	ENSG00000198455.4	988.243	4.24655	-2.08629	0.678598	-3.07442	0.00210915	0.0408762	540.728	315.919	273.086	730.239	972.472	3097.01
FOXJ2	ENSG00000065970.8	1867.46	4.19831	-2.06981	0.543872	-3.80569	0.000141407	0.00528209	760.353	424.82	969.619	2503.54	1632.95	4913.5
ABCA1	ENSG00000165029.15	4913.52	4.19624	-2.0691	0.624605	-3.31265	0.000924162	0.023028	858.931	3643.32	1171.99	4824.52	7242.18	11740.2
PIK3R2	ENSG00000105647.16	946.341	4.19265	-2.06786	0.659752	-3.1343	0.00172265	0.0356695	457.372	300.824	334.856	934.667	674.874	2975.45
KTN1-AS1	ENSG00000186615.10	507.386	4.19094	-2.06727	0.627065	-3.29674	0.000978133	0.0239612	249.344	99.1965	237.325	464.957	717.114	1276.38
NUDT4	ENSG00000173598.13	2778.06	4.13464	-2.04776	0.414178	-4.94416	7.64741e-07	8.27005e-05	1052.46	1294.95	898.909	4508.84	2503.66	6409.52
ST3GAL5	ENSG00000115525.17	1505.95	4.13366	-2.04742	0.525016	-3.89973	9.63015e-05	0.00402861	650.903	465.792	642.89	1067.78	2409.58	3798.74
MDFI	ENSG00000112559.13	1108.76	4.13009	-2.04617	0.44125	-4.63722	3.53119e-06	0.000305374	501.587	252.304	542.109	1275.07	2115.82	1965.68
C3orf58	ENSG00000181744.8	2250.84	4.12646	-2.0449	0.521356	-3.92227	8.7717e-05	0.00376123	481.291	1239.96	913.538	2004.35	3558.69	5307.19
FAM117B	ENSG00000138439.11	494.775	4.0952	-2.03393	0.516765	-3.9359	8.28872e-05	0.00360673	181.209	207.019	194.249	654.172	469.436	1262.56
EVC	ENSG00000072840.12	1193.56	4.05924	-2.02121	0.536643	-3.76639	0.000165623	0.00602542	221.8	657.716	536.419	1876.94	1282.55	2585.91
SRRM5	ENSG00000226763.4	1204.89	4.02599	-2.00935	0.632062	-3.17903	0.00147767	0.0319812	822.689	150.951	464.084	2196.42	1741.43	1853.79
RAVER1	ENSG00000161847.13	1834.54	3.98268	-1.99374	0.37034	-5.38354	7.30337e-08	1.15629e-05	1077.11	513.234	617.695	2720.33	2849.26	3229.62
GTF2IRD2	ENSG00000196275.13	1017	3.9818	-1.99342	0.522308	-3.81657	0.000135322	0.00511986	340.673	534.799	349.485	1109.62	1062.71	2704.71
STX3	ENSG00000166900.16	3630.23	3.95666	-1.98428	0.455011	-4.36096	1.29495e-05	0.000857367	2025.92	1013.53	1354.05	5843.81	3235.17	8308.89
FZD7	ENSG00000155760.2	1913.15	3.93998	-1.97819	0.301656	-6.55776	5.46224e-11	2.20439e-08	837.186	800.042	686.779	4014.41	2793.58	2346.93
ZNF551	ENSG00000204519.10	1055.13	3.93253	-1.97546	0.576495	-3.42667	0.000611031	0.0168809	342.123	429.133	512.037	1502.31	716.154	2829.03
FLRT2	ENSG00000185070.10	3951.51	3.92084	-1.97116	0.652933	-3.01893	0.00253667	0.04658	937.213	3015.79	865.586	3400.17	4799.96	10690.4
AC010653.2	ENSG00000279592.1	182.199	3.91506	-1.96903	0.589955	-3.3376	0.000845046	0.0215524	43.4902	73.3192	105.658	307.119	226.558	337.052
RAC1P2	ENSG00000249936.3	1106.33	3.90277	-1.9645	0.543622	-3.61372	0.000301832	0.0095574	791.521	324.545	237.325	1927.34	1540.79	1816.49
CALML4	ENSG00000129007.14	184.262	3.90274	-1.96449	0.599374	-3.27756	0.00104707	0.0252648	52.913	115.37	57.7057	219.642	353.277	306.662
STX6	ENSG00000135823.13	2633.66	3.87795	-1.9553	0.39226	-4.9847	6.20595e-07	6.83052e-05	1268.46	1091.16	879.403	3923.13	2597.74	6042.07
MYO1B	ENSG00000128641.18	4444.91	3.87707	-1.95497	0.416993	-4.68824	2.75559e-06	0.000249848	2791.34	1077.14	1598.69	6021.62	6333.07	8847.62
NUDT4P2	ENSG00000271121.2	84.0047	3.8654	-1.95062	0.606912	-3.21401	0.00130897	0.0293858	26.0941	37.7378	39.8251	129.313	109.439	161.619
GOLPH3	ENSG00000113384.13	4742.25	3.86364	-1.94996	0.3442	-5.66519	1.46859e-08	3.05319e-06	2521.71	1465.31	1862.03	5920.83	6458.83	10224.8
NR2F2-AS1	ENSG00000247809.7	538.075	3.84687	-1.94368	0.647903	-2.99996	0.00270014	0.0486214	100.752	263.086	302.345	741.649	497.276	1323.34
DSEL	ENSG00000171451.13	366.33	3.82248	-1.93451	0.506708	-3.8178	0.000134647	0.00510625	104.376	159.577	191.811	406.005	530.876	805.334
PIGX	ENSG00000163964.14	964.91	3.79672	-1.92476	0.557146	-3.45467	0.00055097	0.015484	661.051	286.807	258.457	1034.5	1343.99	2204.65
SLC44A1	ENSG00000070214.15	2103.15	3.78888	-1.92177	0.265522	-7.2377	4.56372e-13	3.61271e-10	1098.13	739.661	796.501	3713	3376.29	2895.33
AL096711.2	ENSG00000255330.9	272.828	3.78634	-1.9208	0.628247	-3.0574	0.00223265	0.0424698	143.518	112.135	86.1522	484.924	199.678	610.562
SLC7A11	ENSG00000151012.13	1947.67	3.77035	-1.9147	0.372529	-5.13973	2.7514e-07	3.4114e-05	1019.12	787.103	642.89	2670.89	2271.34	4294.65
PRF1	ENSG00000180644.7	1927.55	3.76829	-1.91391	0.511611	-3.74095	0.000183325	0.00647204	702.366	712.706	1010.26	1316.9	4534.04	3289.02
STK11	ENSG00000118046.14	418.529	3.75243	-1.90782	0.613547	-3.1095	0.00187406	0.0377047	175.41	176.829	176.368	909.946	819.833	252.789
C1RL-AS1	ENSG00000205885.7	759.094	3.75146	-1.90745	0.631636	-3.01986	0.00252891	0.0465183	279.062	272.79	406.378	513.449	919.672	2163.21
TLE1	ENSG00000196781.14	2666.94	3.69814	-1.8868	0.309934	-6.08775	1.1451e-09	3.36693e-07	1541.73	916.49	946.861	4851.14	3757.41	3987.99
AC117503.4	ENSG00000280300.1	83.8559	3.67733	-1.87866	0.567468	-3.3106	0.000930976	0.0231697	39.866	30.1902	37.3868	155.936	120.959	118.797
AP006222.1	ENSG00000228463.10	431.712	3.6393	-1.86366	0.568316	-3.27927	0.00104077	0.0251423	199.33	108.901	249.516	536.269	480.956	1015.3
XBP1	ENSG00000100219.16	6546.6	3.62481	-1.85791	0.32309	-5.75043	8.9016e-09	1.97003e-06	4075.03	2336.51	2080.66	9672.81	9670	11444.6
SLC30A1	ENSG00000170385.9	1852.51	3.61748	-1.85498	0.619191	-2.99582	0.00273707	0.049029	545.802	950.993	910.287	1877.89	1304.63	5525.44
AL162431.2	ENSG00000243155.1	211.189	3.60455	-1.84982	0.426648	-4.3357	1.45294e-05	0.000942913	90.6045	114.292	70.7098	321.381	355.197	314.95
LMBR1	ENSG00000105983.20	14364.2	3.58606	-1.8424	0.357539	-5.153	2.5635e-07	3.24974e-05	9637.42	4404.54	4749.75	23050.1	20150.2	24193.2
AC010273.1	ENSG00000248664.1	319.105	3.57131	-1.83645	0.481548	-3.81365	0.000136932	0.00515234	136.269	97.0401	185.308	613.286	509.756	372.968
RBMS3	ENSG00000144642.21	3564.34	3.55823	-1.83116	0.293539	-6.23822	4.42571e-10	1.42328e-07	1541	1594.69	1555.62	5191.54	4030.05	7473.16
IGFBP7	ENSG00000163453.11	7298.85	3.55582	-1.83018	0.408085	-4.4848	7.29814e-06	0.000542276	4997.75	1947.27	2666.65	14107.5	10269	9804.9
H1FX-AS1	ENSG00000206417.8	585.713	3.54702	-1.82661	0.5559	-3.28586	0.00101673	0.0246774	279.787	265.243	227.572	460.202	778.554	1502.92
PPP2R5E	ENSG00000154001.13	2454.87	3.54573	-1.82608	0.308252	-5.924	3.1421e-09	8.18616e-07	1148.14	1070.68	1021.63	5264.75	3236.13	2987.88
IMPDH1P10	ENSG00000232133.1	157.589	3.54496	-1.82577	0.605128	-3.01716	0.00255154	0.0467222	86.9803	40.9725	79.6501	173.051	280.318	284.56
AC022126.1	ENSG00000248898.1	440.5	3.54337	-1.82512	0.500159	-3.64908	0.000263177	0.00858432	123.947	188.689	269.022	530.564	616.315	914.461
LEF1	ENSG00000138795.9	3672.12	3.54226	-1.82467	0.489554	-3.72721	0.000193612	0.00677029	1701.19	1546.17	1602.76	3267.06	3770.85	10144.7
MGAT4B	ENSG00000161013.16	1553.55	3.52421	-1.8173	0.540828	-3.36022	0.000778805	0.0202903	1164.09	312.685	582.746	1933.04	2745.58	2583.15
PPRC1	ENSG00000148840.10	4178.46	3.5232	-1.81689	0.45689	-3.97664	6.98964e-05	0.00321836	2693.49	1457.76	1390.63	5195.34	4322.84	10010.7
IGFBP7-AS1	ENSG00000245067.6	956.124	3.52304	-1.81682	0.519532	-3.49704	0.00047046	0.0137153	667.574	209.175	390.936	1771.4	1466.87	1230.79
LRRC37B	ENSG00000185158.12	750.815	3.5209	-1.81595	0.607964	-2.98693	0.00281796	0.0499562	270.364	426.976	299.094	681.746	700.794	2125.91
DUSP16	ENSG00000111266.8	960.636	3.50745	-1.81042	0.4355	-4.15712	3.2229e-05	0.00172744	459.546	257.695	560.802	1764.74	1102.07	1618.96
AC068547.1	ENSG00000283228.1	989.065	3.50287	-1.80854	0.395959	-4.56749	4.93595e-06	0.000398399	439.976	559.598	318.601	1538.45	1110.71	1967.06
SIGLEC15	ENSG00000197046.11	1024.87	3.49178	-1.80396	0.403831	-4.46713	7.92759e-06	0.00058066	377.64	550.972	440.514	1446.21	1090.55	2243.33
NOP53	ENSG00000105373.18	1332.47	3.48549	-1.80136	0.49057	-3.67198	0.000240678	0.00803879	855.307	642.621	284.465	1959.66	2534.38	1718.41
EFEMP2	ENSG00000172638.12	1403.65	3.47956	-1.7989	0.489253	-3.67684	0.000236143	0.00795466	678.447	750.443	451.08	1188.54	1993.9	3359.47
CCDC85B	ENSG00000175602.3	3904.87	3.45159	-1.78726	0.349331	-5.11624	3.1169e-07	3.72976e-05	2610.14	1373.66	1278.47	5839.06	6406.03	5921.9
TERF2IP	ENSG00000166848.5	7942.69	3.45047	-1.78679	0.508001	-3.5173	0.000435962	0.0129855	5699.39	2732.22	2275.72	8409.15	8772.41	19767.3
RPIA	ENSG00000153574.8	1862.95	3.44773	-1.78565	0.484281	-3.68722	0.00022672	0.00768755	1367.04	628.604	516.913	3614.11	2122.54	2928.49
SLIT2	ENSG00000145147.19	31722	3.4353	-1.78044	0.462546	-3.8492	0.000118502	0.0046777	10118	21416.7	11378.6	28486	42410.5	76521.9
EGFEM1P	ENSG00000206120.11	866.415	3.41432	-1.7716	0.48516	-3.65157	0.000260639	0.00854216	344.297	497.061	336.481	1573.63	694.074	1752.95
GPCPD1	ENSG00000125772.12	5945.81	3.41111	-1.77024	0.313981	-5.63805	1.71989e-08	3.53987e-06	2246.27	3292.89	2548.8	6253.62	9974.32	11358.9
SLA2	ENSG00000101082.13	767.662	3.38873	-1.76075	0.446645	-3.94216	8.07514e-05	0.00355251	499.412	304.059	245.452	887.126	1158.71	1511.21
C20orf24	ENSG00000101084.17	5110.8	3.38598	-1.75957	0.4123	-4.2677	1.97502e-05	0.00117147	3489.36	2017.36	1484.09	5818.14	7586.82	10269
ZFYVE16	ENSG00000039319.16	2647.41	3.3852	-1.75924	0.531607	-3.30929	0.000935341	0.0232235	984.328	752.6	1884.78	2287.7	3681.57	6293.48
ZDHHC7	ENSG00000153786.12	2018.18	3.38069	-1.75732	0.366733	-4.79182	1.65277e-06	0.00016122	943.737	563.911	1255.71	3354.53	2844.46	3146.74
RAB23	ENSG00000112210.11	766.511	3.37412	-1.75451	0.465952	-3.76543	0.000166262	0.00603527	376.915	319.154	355.175	1656.35	631.675	1259.8
PDK4	ENSG00000004799.7	3928.8	3.37097	-1.75316	0.334766	-5.23698	1.63226e-07	2.3169e-05	1309.05	2055.09	2029.45	7677.96	4289.24	6211.98
KIF1B	ENSG00000054523.17	4340.01	3.36507	-1.75064	0.318748	-5.49222	3.96913e-08	7.16925e-06	1999.1	2022.75	1943.3	6744.25	4344.92	8985.75
ZYG11B	ENSG00000162378.12	1911.55	3.34717	-1.74294	0.496572	-3.50994	0.0004482	0.0132732	1015.5	925.116	697.345	2100.39	1731.83	4999.15
DDHD1	ENSG00000100523.14	2454.71	3.34267	-1.741	0.41394	-4.20593	2.60014e-05	0.00146219	1688.87	754.756	946.861	3679.72	2889.58	4768.46
AKT1S1	ENSG00000204673.10	1639.1	3.33845	-1.73918	0.550613	-3.15862	0.00158517	0.0337394	818.34	788.181	659.958	1478.54	1471.67	4617.89
BICD2	ENSG00000185963.13	3609.31	3.33832	-1.73912	0.381048	-4.56404	5.01779e-06	0.000403423	2564.47	1213	1213.45	6156.63	5141.72	5366.59
ID4	ENSG00000172201.11	481.447	3.3293	-1.73522	0.535867	-3.23815	0.00120308	0.0277911	193.531	159.577	313.724	770.174	437.756	1013.92
METTL9	ENSG00000197006.13	8303.4	3.31855	-1.73055	0.419837	-4.12196	3.75657e-05	0.00195741	5710.26	2270.74	3554.18	9360.94	11839.6	17084.7
ZNF821	ENSG00000102984.14	540.925	3.31825	-1.73042	0.461072	-3.75304	0.000174704	0.00626438	156.565	265.243	329.979	982.209	619.195	892.359
LRRC58	ENSG00000163428.3	3068.23	3.31171	-1.72758	0.443523	-3.89513	9.8147e-05	0.00408334	874.877	1935.41	1459.71	3303.19	3966.69	6869.51
ITGA1	ENSG00000213949.8	43179.1	3.30075	-1.72279	0.458082	-3.76088	0.000169314	0.00612446	9417.07	25270.3	25552.3	55472.5	48885.7	94476.8
PAK4	ENSG00000130669.17	2143.1	3.29628	-1.72084	0.568563	-3.02665	0.00247283	0.0458692	1366.32	625.369	1000.5	2001.5	2021.74	5843.16
SP4	ENSG00000105866.14	1539.58	3.29362	-1.71967	0.549262	-3.13088	0.00174284	0.0359071	307.331	912.177	932.232	2497.83	1503.35	3084.58
CXXC5	ENSG00000171604.11	2523.23	3.28589	-1.71629	0.491346	-3.49303	0.000477578	0.0138639	1174.23	873.361	1484.09	2264.88	2878.06	6464.77
RGL1	ENSG00000143344.15	4290.56	3.28271	-1.71489	0.456713	-3.75485	0.000173447	0.00624107	2565.92	1352.09	2092.04	5533.84	3901.41	10298
PSIP1	ENSG00000164985.14	2114.27	3.28228	-1.7147	0.225727	-7.59635	3.04605e-14	3.13469e-11	1197.43	858.266	905.411	3210.96	3098.85	3414.72
GPRIN1	ENSG00000169258.6	385.03	3.26793	-1.70838	0.453596	-3.7663	0.000165687	0.00602542	189.907	180.063	171.492	853.847	496.316	418.552
ZNF704	ENSG00000164684.13	761.678	3.26545	-1.70728	0.554644	-3.07816	0.00208282	0.0406733	589.292	279.26	202.376	800.6	1307.51	1391.03
CASC15	ENSG00000272168.6	4421.51	3.2621	-1.7058	0.419155	-4.06962	4.70891e-05	0.0023467	1370.67	2823.87	2030.27	5687.87	4754.84	9861.54
TGIF2-C20orf24	ENSG00000259399.1	3742.17	3.25661	-1.70337	0.424792	-4.00989	6.07459e-05	0.00288081	2542	1649.68	1082.59	4019.16	5537.23	7622.35
CYP4V2	ENSG00000145476.15	3143.04	3.25551	-1.70288	0.31296	-5.44122	5.29176e-08	8.92746e-06	1650.45	1265.83	1514.17	4293.96	3599.97	6533.84
GTF2IRD2B	ENSG00000174428.16	1238.08	3.25079	-1.70079	0.469151	-3.62526	0.000288676	0.00922599	583.493	650.169	513.662	1577.43	1089.59	3014.13
LEMD3	ENSG00000174106.2	677.88	3.25068	-1.70074	0.554668	-3.06623	0.00216774	0.0416198	279.787	251.226	425.884	1691.53	830.393	588.46
DHX32	ENSG00000089876.11	3873.93	3.24892	-1.69996	0.561787	-3.02599	0.00247821	0.0458692	1706.26	1239.96	2523.61	4042.94	2999.02	10731.8
RF02038	ENSG00000277968.1	155.475	3.24701	-1.69911	0.536157	-3.16905	0.00152936	0.0328633	70.3091	74.3974	74.7736	167.346	213.118	332.908
RAB40B	ENSG00000141542.10	680.601	3.23262	-1.6927	0.520034	-3.25498	0.00113399	0.0266681	231.948	239.366	493.343	716.927	1432.31	969.716
GSK3B	ENSG00000082701.15	1219.83	3.22055	-1.68731	0.356252	-4.73627	2.17685e-06	0.000202733	694.393	559.598	479.526	1427.2	1648.31	2509.93
THBS2	ENSG00000186340.15	1811.73	3.20959	-1.68239	0.421527	-3.99117	6.57468e-05	0.00306154	479.842	1051.27	1051.71	2101.34	3268.77	2917.43
AC005726.2	ENSG00000264044.1	429.1	3.20513	-1.68038	0.402747	-4.1723	3.01547e-05	0.00164627	153.665	239.366	219.444	517.252	632.635	812.24
ATP13A1	ENSG00000105726.16	8936.35	3.18572	-1.67162	0.342414	-4.88187	1.05083e-06	0.000108141	5982.07	3047.06	3779.32	10675.9	13125	17008.7
ZNF286B	ENSG00000249459.8	2593.98	3.17379	-1.6662	0.473594	-3.51822	0.00043446	0.0129595	1042.31	1905.22	781.872	2874.36	3249.57	5710.55
GCLM	ENSG00000023909.9	747.838	3.15167	-1.65612	0.35811	-4.6246	3.75331e-06	0.000321877	460.271	325.623	294.218	1069.69	937.912	1399.32
TPBG	ENSG00000146242.8	7760.83	3.14669	-1.65383	0.537229	-3.07845	0.00208079	0.0406733	6913.49	2314.95	2000.19	10566.6	9118.97	15650.8
FLCN	ENSG00000154803.12	1811.13	3.14548	-1.65328	0.443081	-3.73132	0.000190479	0.00669015	692.943	1328.37	600.627	2217.34	2333.74	3693.76
ZNF836	ENSG00000196267.12	1157.39	3.13421	-1.6481	0.528669	-3.11746	0.00182419	0.0369542	480.566	564.989	633.95	756.862	1846.06	2661.88
AC069281.2	ENSG00000274272.1	554.21	3.12905	-1.64573	0.510628	-3.22295	0.00126879	0.0287602	290.659	286.807	227.572	587.614	578.875	1353.73
CYBA	ENSG00000051523.10	2654.98	3.12207	-1.6425	0.483075	-3.4001	0.000673623	0.0182668	2091.15	688.985	1083.4	3365.94	3485.73	5214.64
PRKCI	ENSG00000163558.12	2831.16	3.12099	-1.642	0.485107	-3.38483	0.000712221	0.0190376	2265.11	649.09	1206.94	4485.07	3924.45	4456.27
TNFRSF1B	ENSG00000028137.18	3936.81	3.09939	-1.63198	0.416719	-3.91627	8.99294e-05	0.00383214	2873.98	1761.82	1125.67	4604.88	5969.23	7285.3
SLC30A5	ENSG00000145740.18	2290.59	3.07982	-1.62284	0.384981	-4.21538	2.49353e-05	0.00141773	1226.42	863.657	1278.47	4769.37	3417.57	2188.08
VHL	ENSG00000134086.7	1778.62	3.07865	-1.6223	0.484095	-3.35119	0.00080464	0.0208316	1342.4	651.247	622.571	3346.93	3097.89	1610.67
ATG16L2	ENSG00000168010.10	2496.05	3.04613	-1.60698	0.502511	-3.1979	0.00138431	0.030671	1808.47	646.934	1245.14	2202.13	4419.8	4653.81
UBE3A	ENSG00000114062.19	4658.61	3.02327	-1.59611	0.358445	-4.45288	8.47273e-06	0.00061188	3287.86	1500.89	2157.87	8333.09	6736.26	5935.71
MITF	ENSG00000187098.15	3231.77	3.02171	-1.59536	0.406131	-3.9282	8.55841e-05	0.00370061	1398.21	2056.17	1367.87	7402.22	3497.25	3668.9
ETV6	ENSG00000139083.10	1531.87	3.0185	-1.59383	0.422617	-3.77134	0.000162374	0.00594659	542.177	811.902	933.044	1530.84	2087.02	3286.26
PM20D2	ENSG00000146281.5	1511.59	2.99813	-1.58406	0.484119	-3.27206	0.00106767	0.0255819	1253.24	535.877	478.714	1838.91	2647.66	2315.16
FBXO45	ENSG00000174013.7	803.656	2.97795	-1.57432	0.356054	-4.42157	9.79851e-06	0.000683637	434.177	299.746	477.901	1410.08	1266.23	933.8
IKBIP	ENSG00000166130.14	1213.93	2.96429	-1.56769	0.422395	-3.71142	0.000206098	0.00709351	819.065	497.061	520.977	1686.78	2524.78	1234.94
TTN	ENSG00000155657.26	2316.03	2.96393	-1.56751	0.472966	-3.31422	0.000918988	0.0229268	997.375	1238.88	1269.53	5218.16	1616.63	3555.62
REST	ENSG00000084093.16	5160.72	2.96374	-1.56742	0.343852	-4.55842	5.15403e-06	0.000409576	2839.91	2253.49	2717.86	9327.66	4586.84	9238.54
HOOK3	ENSG00000168172.8	1925.28	2.9625	-1.56682	0.501786	-3.12248	0.00179334	0.036654	700.192	1358.56	856.645	1924.48	2017.9	4693.87
NFAT5	ENSG00000102908.20	2949.06	2.95977	-1.56549	0.227624	-6.8775	6.09104e-12	3.13415e-09	1654.8	1537.55	1276.03	4934.82	3659.49	4631.7
ETS1	ENSG00000134954.14	1242.05	2.95385	-1.5626	0.310389	-5.03432	4.79556e-07	5.39357e-05	608.862	692.219	583.559	1533.69	1582.07	2451.92
ALCAM	ENSG00000170017.12	8504.9	2.94731	-1.5594	0.351449	-4.43706	9.1198e-06	0.000646516	3165.36	4684.88	5077.29	9127.98	10977.5	17996.4
PHF20L1	ENSG00000129292.20	5341.77	2.94427	-1.55791	0.244331	-6.37624	1.81492e-10	6.22577e-08	2790.62	2678.31	2656.09	6830.77	6752.58	10342.3
SMAD1	ENSG00000170365.9	2963.45	2.93667	-1.55418	0.2846	-5.46093	4.73639e-08	8.19197e-06	1855.58	1186.05	1474.34	4087.62	5389.4	3787.69
CXCL1	ENSG00000163739.4	1679.68	2.9345	-1.55312	0.407684	-3.80961	0.000139188	0.00522769	1181.48	586.553	792.438	1804.68	2468.14	3244.82
ZBTB43	ENSG00000169155.9	4330.02	2.92743	-1.54963	0.459046	-3.37577	0.000736098	0.0193491	2272.36	2362.39	1979.87	4689.5	3696.93	10979.1
PLK3	ENSG00000173846.12	2783.3	2.92739	-1.54961	0.500815	-3.09419	0.00197354	0.0390196	2496.34	750.443	1004.57	4401.4	3894.69	4152.37
ATG4D	ENSG00000130734.9	634.531	2.92394	-1.54792	0.502665	-3.07942	0.00207407	0.0406171	305.881	290.042	373.868	715.025	602.875	1519.5
AC022558.3	ENSG00000273747.1	234.074	2.92364	-1.54776	0.479436	-3.2283	0.00124529	0.0283656	165.263	90.5707	101.595	299.512	355.197	392.307
PLAGL2	ENSG00000126003.6	2150.55	2.912	-1.54201	0.40368	-3.81989	0.000133513	0.00510625	1587.39	811.902	898.096	2578.66	2743.66	4283.6
DENND1A	ENSG00000119522.16	514.296	2.87325	-1.52268	0.396065	-3.84452	0.000120788	0.0047444	263.84	291.12	242.201	1007.88	751.674	529.061
TGIF2	ENSG00000118707.9	4615.75	2.86951	-1.52081	0.425108	-3.57746	0.000346954	0.0108033	2048.39	3456.78	1652.33	4486.02	6480.91	9570.07
AC118344.2	ENSG00000279759.1	503.766	2.85476	-1.51337	0.420483	-3.59911	0.000319304	0.0100642	210.203	249.07	325.103	991.717	691.194	555.307
AC107871.1	ENSG00000260007.3	659.66	2.85155	-1.51175	0.342741	-4.41075	1.03013e-05	0.000710718	379.814	306.215	341.358	764.469	1258.55	907.554
EGR1	ENSG00000120738.7	1518.53	2.8428	-1.50731	0.362013	-4.16369	3.1314e-05	0.00169606	727.736	656.638	986.686	2851.54	2353.9	1534.69
POLRMT	ENSG00000099821.13	5218.14	2.832	-1.50182	0.446754	-3.36162	0.000774863	0.0202132	4549.07	1602.24	2018.07	6624.44	7598.34	8916.69
HNRNPU	ENSG00000153187.19	24838.3	2.83185	-1.50174	0.286424	-5.24309	1.57911e-07	2.25703e-05	14339.4	14521.5	10031	30652.9	30710.1	48774.5
ATP6V0A2	ENSG00000185344.13	2099.43	2.82786	-1.49971	0.360494	-4.16016	3.18021e-05	0.00171348	1140.17	1478.24	672.962	2882.92	3118.05	3304.22
B3GNT5	ENSG00000176597.11	2842.29	2.82328	-1.49737	0.432435	-3.46266	0.000534872	0.0151011	1693.22	1718.69	1048.46	4584.91	2302.06	5706.4
LRCH4	ENSG00000077454.15	947.99	2.82089	-1.49615	0.366254	-4.08501	4.40752e-05	0.00222078	559.574	577.928	351.111	1347.33	1118.39	1733.61
CADM1	ENSG00000182985.17	4636.02	2.80726	-1.48916	0.442105	-3.36834	0.000756212	0.0198272	1435.18	2076.66	3793.95	5618.46	5741.71	9150.14
MIDN	ENSG00000167470.12	611.987	2.80664	-1.48884	0.371659	-4.00594	6.17717e-05	0.00292273	326.176	293.277	344.609	650.369	863.993	1193.5
MAPKAPK5	ENSG00000089022.13	2451.89	2.78283	-1.47655	0.221598	-6.66319	2.67939e-11	1.17334e-08	1446.77	1186.05	1254.9	3308.89	3238.05	4276.69
SRSF8	ENSG00000263465.4	4335.05	2.77971	-1.47494	0.282986	-5.21204	1.86773e-07	2.53756e-05	1977.35	2279.36	2624.39	4833.08	6060.43	8235.68
ASB1	ENSG00000065802.11	2861.83	2.77947	-1.47481	0.417085	-3.53599	0.000406246	0.0123506	1649.73	1446.98	1445.89	3601.75	2462.38	6564.23
PDCD11	ENSG00000148843.14	3446.1	2.77568	-1.47284	0.34234	-4.30227	1.69059e-05	0.00105762	1513.46	1793.09	2169.25	4080.97	3943.65	7176.17
PKP4	ENSG00000144283.21	2873.81	2.77173	-1.47079	0.390514	-3.76628	0.000165698	0.00602542	1289.48	1610.87	1671.03	2429.37	4325.72	5916.37
IGF2R	ENSG00000197081.13	6481.18	2.77086	-1.47033	0.38687	-3.80058	0.000144357	0.00536308	4983.25	2349.45	2978.75	6586.41	10421.7	11567.5
LIME1	ENSG00000203896.9	600.972	2.7667	-1.46816	0.427168	-3.43697	0.000588257	0.0164281	347.197	273.869	335.668	889.978	558.715	1200.4
BTBD1	ENSG00000064726.9	3869.38	2.7521	-1.46053	0.274891	-5.31312	1.07767e-07	1.59572e-05	2768.15	1759.66	1658.84	5850.47	5570.83	5608.33
AC003681.1	ENSG00000279159.1	1060.08	2.74675	-1.45773	0.475194	-3.06765	0.00215751	0.0415008	619.01	526.173	551.862	904.241	1267.19	2491.98
ATM	ENSG00000149311.18	2358.37	2.74508	-1.45685	0.45131	-3.22804	0.0012464	0.0283656	830.662	1733.78	1214.26	3578.93	2057.26	4735.31
C21orf58	ENSG00000160298.17	1172.17	2.73501	-1.45155	0.446293	-3.25245	0.00114416	0.0268518	413.157	648.012	821.697	1492.81	1231.67	2425.67
AGPS	ENSG00000018510.14	2053.59	2.72344	-1.44543	0.37591	-3.84515	0.000120477	0.00474123	733.534	1518.14	1058.21	3054.07	2357.74	3599.83
SAC3D1	ENSG00000168061.14	742.653	2.71103	-1.43884	0.380066	-3.78577	0.000153234	0.00564374	378.365	464.714	357.613	756.862	1061.75	1436.62
MAN2A1	ENSG00000112893.9	2653.97	2.71022	-1.43841	0.261174	-5.50746	3.6404e-08	6.81152e-06	1401.11	1393.06	1497.91	5006.13	3170.85	3454.78
Z99129.4	ENSG00000279453.1	2498.18	2.6964	-1.43104	0.401412	-3.56501	0.000363845	0.0112555	1288.76	1795.24	971.244	3499.06	2438.38	4996.38
ZNF284	ENSG00000186026.6	1497.85	2.69149	-1.42841	0.454905	-3.14001	0.00168943	0.0353731	580.594	1193.59	660.771	1916.88	1568.63	3066.62
LINC02228	ENSG00000251273.3	951.764	2.68409	-1.42443	0.323381	-4.40481	1.05875e-05	0.000726375	395.036	472.262	682.715	1333.07	1410.23	1417.28
PATZ1	ENSG00000100105.17	1410.1	2.67986	-1.42216	0.471757	-3.01459	0.00257323	0.0469523	791.521	787.103	720.102	1138.15	1700.15	3323.55
ZNF713	ENSG00000178665.15	611.041	2.67974	-1.42209	0.473351	-3.00431	0.00266182	0.0480155	337.774	342.875	315.35	521.056	809.273	1339.92
FBXO32	ENSG00000156804.7	3040.81	2.67289	-1.4184	0.468918	-3.02483	0.0024877	0.0459209	2397.76	1714.37	855.02	2942.82	5055.32	5279.56
BAG1	ENSG00000107262.21	2612.79	2.67093	-1.41734	0.308456	-4.59496	4.32827e-06	0.000363558	1799.77	1153.7	1316.67	4086.67	4446.68	2873.23
PLXNA3	ENSG00000130827.6	4847.49	2.67088	-1.41731	0.367508	-3.85655	0.000115	0.00457821	2950.08	2117.63	2854.4	4788.39	5976.91	10397.5
LENG8	ENSG00000167615.16	3327.48	2.65124	-1.40667	0.242094	-5.81042	6.23158e-09	1.42509e-06	2115.8	1861.01	1491.41	4773.17	5589.07	4134.41
CRELD2	ENSG00000184164.14	4684.24	2.64944	-1.40569	0.382619	-3.67385	0.000238919	0.00802192	3115.35	2712.81	1872.59	5118.33	5264.6	10021.8
AC004556.1	ENSG00000276345.1	639.577	2.64624	-1.40395	0.469491	-2.99036	0.00278651	0.0496057	372.566	315.919	364.115	867.158	1377.59	540.112
PIM3	ENSG00000198355.4	1770.43	2.64148	-1.40135	0.317222	-4.41756	9.98209e-06	0.000694093	1184.38	681.437	1050.08	2574.85	2196.46	2935.39
GAL3ST4	ENSG00000197093.10	921.89	2.64018	-1.40064	0.302478	-4.63055	3.64699e-06	0.000314068	513.909	403.255	601.44	1237.03	1200.95	1574.75
NPAT	ENSG00000149308.16	3076	2.62295	-1.39119	0.449411	-3.09558	0.00196426	0.0389483	1119.15	1948.35	2027.01	6296.41	2462.38	4602.7
ZNF514	ENSG00000144026.11	609.701	2.61699	-1.38791	0.451407	-3.07462	0.00210769	0.0408762	201.504	439.915	370.617	1084.9	754.554	806.715
WAPL	ENSG00000062650.18	3299.1	2.60601	-1.38184	0.35762	-3.864	0.000111546	0.00449285	2238.29	1660.46	1589.75	4593.47	3140.13	6572.52
CDK17	ENSG00000059758.7	6116.71	2.60072	-1.37891	0.375183	-3.6753	0.000237566	0.0079895	3269.01	2780.74	4141.81	6148.08	7098.18	13262.4
RAC1	ENSG00000136238.17	21589.8	2.59684	-1.37676	0.366889	-3.75251	0.000175073	0.0062667	18368.1	10084.6	7561.07	29633.6	28212.2	35679.2
REXO4	ENSG00000148300.11	915.711	2.58574	-1.37058	0.400083	-3.42573	0.000613149	0.0169167	572.621	400.021	559.176	875.716	1760.63	1326.11
PGM2L1	ENSG00000165434.7	4045.1	2.57912	-1.36688	0.38951	-3.50924	0.000449398	0.0132895	1683.79	3360.82	1737.67	7576.23	4781.72	5130.38
GGA2	ENSG00000103365.15	2675.07	2.57464	-1.36437	0.209841	-6.50192	7.92996e-11	2.91454e-08	1436.63	1618.41	1435.33	3172.92	4262.37	4124.74
HDAC9	ENSG00000048052.21	1461.66	2.55928	-1.35574	0.40001	-3.38926	0.000700821	0.0188307	576.245	1247.5	641.265	1977.73	2270.38	2056.85
SLC39A8	ENSG00000138821.12	4446.28	2.55386	-1.35268	0.370251	-3.65341	0.000258781	0.00850837	3720.58	2068.03	1717.35	7228.22	5207.96	6735.52
CRNDE	ENSG00000245694.9	1500.48	2.538	-1.34369	0.382694	-3.51113	0.000446199	0.0132329	973.455	1064.21	507.16	1880.74	2112.94	2464.35
ZNF286A	ENSG00000187607.15	5822.23	2.53578	-1.34243	0.448866	-2.99072	0.00278322	0.0495967	2636.95	5160.38	2083.09	6356.31	6930.18	11766.4
PODXL	ENSG00000128567.16	34589.8	2.52939	-1.33879	0.243398	-5.50042	3.78889e-08	6.96276e-06	22213.3	17718.4	18869.8	39784.7	45093.7	63858.9
PATL1	ENSG00000166889.13	2419.14	2.52717	-1.33752	0.428649	-3.12032	0.00180653	0.0368403	1501.86	987.652	1624.7	2365.67	2726.38	5308.57
AFDN	ENSG00000130396.20	1499.24	2.52505	-1.33631	0.395225	-3.38115	0.000721843	0.0192074	655.977	1139.68	756.676	2391.34	1431.35	2620.44
LINC-PINT	ENSG00000231721.7	1156.22	2.52273	-1.33499	0.291497	-4.57976	4.65499e-06	0.000380195	536.379	801.12	632.325	1469.99	1558.07	1939.43
NEAT1	ENSG00000245532.8	13305.8	2.52043	-1.33367	0.212351	-6.28051	3.37475e-10	1.12031e-07	7409.28	7012.76	8254.36	15408.2	18706.4	23043.9
SETD6	ENSG00000103037.11	2048.38	2.51598	-1.33112	0.371676	-3.5814	0.000341757	0.01069	824.864	1337	1333.73	2733.64	2128.3	3932.74
AC008622.2	ENSG00000275719.1	2247.44	2.50651	-1.32568	0.28327	-4.67993	2.86974e-06	0.000256804	1652.63	1227.02	965.555	3057.87	3456.93	3124.64
QSER1	ENSG00000060749.15	1166.95	2.50428	-1.3244	0.4065	-3.25805	0.00112181	0.0265087	621.185	436.68	939.547	1834.15	1309.43	1860.69
ANKRD26	ENSG00000107890.16	1764.07	2.50232	-1.32327	0.41493	-3.18913	0.00142703	0.0311463	1188.01	1026.47	807.067	1834.15	1894.06	3834.66
MTM1	ENSG00000171100.14	1488.4	2.49334	-1.31808	0.398664	-3.30624	0.000945561	0.0233632	557.399	972.557	1026.51	1868.38	1662.71	2842.84
CDC16	ENSG00000130177.15	4963.54	2.46971	-1.30434	0.372496	-3.50162	0.000462446	0.0135778	2689.14	3999.13	1895.35	5649.84	6346.51	9201.25
TSPAN5	ENSG00000168785.7	8421.4	2.45135	-1.29358	0.248324	-5.20923	1.8963e-07	2.55096e-05	6437.27	4117.73	4084.1	12207.7	11919.3	11762.3
DOT1L	ENSG00000104885.17	1163.3	2.44655	-1.29075	0.246791	-5.23012	1.69398e-07	2.3718e-05	721.212	616.744	686.779	1932.09	1392.95	1630.01
VPS37C	ENSG00000167987.10	565.076	2.44621	-1.29055	0.413675	-3.11971	0.0018103	0.0368403	389.962	287.886	305.596	999.324	522.236	885.452
PGAP1	ENSG00000197121.14	1169.39	2.44296	-1.28863	0.412678	-3.1226	0.00179259	0.036654	396.485	849.64	792.438	1451.92	2006.38	1519.5
PIP4K2A	ENSG00000150867.13	12149.7	2.43353	-1.28305	0.413182	-3.10528	0.00190096	0.038097	6518.45	10703.5	4010.14	20537	12597	18532.3
BBIP1	ENSG00000214413.7	1708.42	2.42962	-1.28073	0.259206	-4.94097	7.7733e-07	8.33281e-05	927.066	1247.5	815.195	2455.05	2272.3	2533.42
TNRC6B	ENSG00000100354.20	6816.61	2.41835	-1.27402	0.357764	-3.56107	0.000369348	0.0113801	4317.85	4208.31	3437.96	7242.48	7118.34	14574.7
URB1	ENSG00000142207.6	1797.48	2.41711	-1.27328	0.425419	-2.99301	0.00276242	0.0492928	832.112	1518.14	806.254	2190.72	1915.18	3522.47
ADGRF5	ENSG00000069122.18	5780.78	2.41451	-1.27173	0.313669	-4.05437	5.02706e-05	0.0024635	2476.04	4291.33	3391.63	6361.06	10216.2	7948.35
PPP1CC	ENSG00000186298.11	3895.29	2.4138	-1.27131	0.275233	-4.61902	3.85563e-06	0.000327919	3042.14	2042.15	1761.24	5395.02	5670.67	5460.52
SLC23A2	ENSG00000089057.14	2210.44	2.41137	-1.26985	0.269147	-4.71805	2.38113e-06	0.000219127	1136.54	1182.81	1568.62	3771.95	2949.1	2653.59
GNG7	ENSG00000176533.12	1010.44	2.40503	-1.26606	0.278623	-4.54398	5.5201e-06	0.000431995	648.728	615.665	516.1	1675.37	1157.75	1449.05
NUPR1	ENSG00000176046.8	2895.06	2.40442	-1.26569	0.297311	-4.25711	2.07087e-05	0.0012163	2256.42	1271.23	1573.5	4370.97	3598.05	4300.18
AXIN2	ENSG00000168646.12	2277.04	2.4013	-1.26382	0.37835	-3.34034	0.000836766	0.0213676	1690.32	1302.49	1023.26	2277.24	2890.54	4478.37
KLHL5	ENSG00000109790.16	3684.42	2.39482	-1.25992	0.380723	-3.30927	0.000935395	0.0232235	1990.4	2846.51	1675.09	5033.7	3423.33	7137.49
AHR	ENSG00000106546.13	8134.69	2.39383	-1.25932	0.283962	-4.43482	9.21486e-06	0.000648657	4479.49	5105.39	4796.08	10699.7	8274.17	15453.3
SLC27A3	ENSG00000143554.13	458.764	2.3885	-1.25611	0.344064	-3.65079	0.00026143	0.00854593	287.76	219.958	303.971	682.697	526.076	732.121
PSMA3-AS1	ENSG00000257621.7	8634.13	2.38717	-1.2553	0.417303	-3.00813	0.0026286	0.0475412	4022.12	7115.19	4157.25	8744.8	9139.13	18626.3
CBLB	ENSG00000114423.20	3222.34	2.3853	-1.25417	0.272996	-4.5941	4.34623e-06	0.000363558	2392.68	1552.64	1764.49	3857.52	4433.24	5333.44
BRD3	ENSG00000169925.16	11592.2	2.38213	-1.25225	0.401896	-3.11585	0.00183413	0.037119	5510.2	9954.16	5100.86	12446.4	12911.9	23629.6
PANX1	ENSG00000110218.8	2573.9	2.37966	-1.25076	0.310852	-4.02363	5.7307e-05	0.00274301	2068.68	1242.11	1258.15	3653.09	4095.33	3126.02
MDM2	ENSG00000135679.23	4701.13	2.37827	-1.24991	0.392636	-3.18338	0.00145564	0.0316702	2578.97	3727.42	2043.27	6371.52	4294.04	9191.58
TRIM24	ENSG00000122779.17	1052.63	2.37744	-1.24941	0.414275	-3.01589	0.00256225	0.0468767	684.245	644.777	540.483	977.455	1283.51	2185.31
ANTXR1	ENSG00000169604.19	3855.63	2.3668	-1.24294	0.260762	-4.76657	1.87391e-06	0.00017856	1832.39	2169.39	2869.03	4783.63	5242.52	6236.85
PTPRG	ENSG00000144724.19	4722.97	2.35678	-1.23682	0.336892	-3.67127	0.000241348	0.00803879	2481.11	2709.57	3251.03	8151.48	4078.05	7666.55
CDC73	ENSG00000134371.12	4857.17	2.35063	-1.23305	0.346765	-3.55587	0.000376732	0.0115903	4054.73	2368.86	2273.28	7638.98	5012.12	7795.02
STARD7	ENSG00000084090.13	8777.59	2.34611	-1.23027	0.411069	-2.99286	0.00276377	0.0492928	6336.52	4528.54	4873.29	8608.83	8436.41	19881.9
ST3GAL6	ENSG00000064225.12	1348.55	2.34244	-1.22801	0.285583	-4.30001	1.70789e-05	0.00106521	752.38	916.49	752.613	2382.78	1568.63	1718.41
ZYX	ENSG00000159840.15	9227.81	2.33517	-1.22352	0.258184	-4.73896	2.14821e-06	0.000200975	6988.87	4845.54	4766	11643.9	15664.2	11458.4
ANKLE2	ENSG00000176915.14	4033.59	2.33416	-1.22291	0.182514	-6.70032	2.07957e-11	9.3047e-09	2501.41	2345.14	2411.45	6182.31	4738.52	6022.73
BTBD19	ENSG00000222009.8	818.742	2.32687	-1.21839	0.289681	-4.20597	2.59965e-05	0.00146219	474.768	571.458	430.761	1276.97	935.992	1222.5
WIPF1	ENSG00000115935.17	1312.68	2.32228	-1.21554	0.321088	-3.78569	0.000153282	0.00564374	758.904	728.879	882.654	2278.19	1292.15	1935.29
KRT10	ENSG00000186395.7	4556.18	2.30993	-1.20785	0.329075	-3.67043	0.000242142	0.00805132	3606.79	2475.6	2175.75	5911.32	4886.36	8281.26
RDH10	ENSG00000121039.9	418.743	2.30473	-1.2046	0.310565	-3.87873	0.000105004	0.00430516	258.042	209.175	292.592	619.942	553.915	578.79
MKRN1	ENSG00000133606.10	6677.02	2.3005	-1.20195	0.344943	-3.48448	0.000493093	0.01422	4343.22	4650.38	3144.55	5752.53	10928.6	11242.9
IRF2BPL	ENSG00000119669.4	1444.88	2.29958	-1.20137	0.261549	-4.5933	4.36298e-06	0.000363558	1055.36	706.236	864.773	1819.89	2186.86	2036.13
CEBPG	ENSG00000153879.8	4019.27	2.29012	-1.19542	0.346879	-3.44622	0.000568491	0.0159193	2963.86	2167.23	2197.69	5404.53	3707.49	7674.84
MTDH	ENSG00000147649.9	8114.48	2.29009	-1.1954	0.309922	-3.8571	0.000114738	0.00457663	6564.84	4001.29	4231.21	14182.6	8854.97	10852
DHX34	ENSG00000134815.18	2287.14	2.28776	-1.19394	0.360099	-3.31559	0.000914501	0.0228425	1185.11	1471.77	1516.6	2489.28	2429.74	4630.32
TIGD7	ENSG00000140993.10	750.082	2.2839	-1.1915	0.375998	-3.1689	0.00153019	0.0328633	373.291	571.458	425.884	908.995	850.553	1370.31
TMUB1	ENSG00000164897.12	1989.02	2.28196	-1.19027	0.386907	-3.07638	0.0020953	0.0408385	1783.1	829.154	1023.26	2364.72	3258.21	2675.7
BMPR2	ENSG00000204217.13	2774.72	2.28028	-1.18921	0.385	-3.08887	0.00200922	0.039611	1416.33	1669.09	1989.63	4578.25	2200.3	4794.7
ACSS2	ENSG00000131069.19	14099.9	2.27595	-1.18647	0.380888	-3.11502	0.00183935	0.0371516	6870.72	9537.96	9415.78	10424.9	24764.9	23585.4
HNRNPAB	ENSG00000197451.11	2480.88	2.27003	-1.18271	0.324489	-3.64486	0.000267542	0.00868542	1635.23	1444.82	1471.09	2662.33	2820.46	4851.34
L1CAM	ENSG00000198910.13	1709.82	2.26715	-1.18088	0.309129	-3.82002	0.000133439	0.00510625	842.26	1101.94	1196.38	2004.35	3058.53	2055.47
EIF2B5	ENSG00000145191.13	6231.06	2.26697	-1.18077	0.358721	-3.2916	0.0009962	0.0242936	5078.93	3287.5	3076.28	6090.08	7966.97	11886.6
DNTTIP1	ENSG00000101457.12	6879.77	2.25543	-1.17341	0.376166	-3.11938	0.00181232	0.0368403	6543.1	3187.23	2948.68	8219.94	9839.92	10539.8
HSPH1	ENSG00000120694.19	8391.46	2.25321	-1.17198	0.331799	-3.5322	0.000412123	0.0124492	6806.94	4820.74	3848.4	13788	8155.13	12929.5
NCBP3	ENSG00000074356.16	4448.77	2.25309	-1.17191	0.217998	-5.37578	7.62509e-08	1.18894e-05	3379.19	2379.64	2445.58	6424.77	6243.79	5819.67
AC138932.1	ENSG00000183458.13	471.154	2.25266	-1.17163	0.281439	-4.163	3.141e-05	0.0016968	312.404	249.07	307.222	709.32	625.915	622.994
DMWD	ENSG00000185800.11	1215.06	2.25199	-1.1712	0.203873	-5.74474	9.20648e-09	1.97763e-06	719.038	781.712	741.234	1473.79	1823.03	1751.57
SHISA3	ENSG00000178343.4	572.533	2.2507	-1.17038	0.38057	-3.07533	0.00210272	0.0408762	356.619	288.964	410.442	667.484	660.475	1051.22
C1orf216	ENSG00000142686.7	1928.23	2.24225	-1.16495	0.353007	-3.30007	0.000966597	0.0237582	1627.26	1023.23	917.602	2708.92	3209.25	2083.09
DCBLD2	ENSG00000057019.15	45558.3	2.23954	-1.1632	0.264811	-4.39258	1.12016e-05	0.00076595	25353.3	36528	22498.7	66631.4	50946.8	71391.5
PPP4C	ENSG00000149923.13	11002.1	2.23807	-1.16226	0.363145	-3.20053	0.00137176	0.0304898	9920.83	4822.89	5641.34	12799.1	13135.6	19692.7
NAALADL2	ENSG00000177694.15	810.654	2.22033	-1.15077	0.270898	-4.248	2.15683e-05	0.00125756	440.7	480.888	588.436	1054.47	1027.19	1272.23
DMPK	ENSG00000104936.17	1944.04	2.21782	-1.14914	0.269449	-4.26478	2.00101e-05	0.00118347	1407.63	1257.21	959.865	2993.22	2221.42	2824.88
LHFPL2	ENSG00000145685.13	1475.12	2.2176	-1.149	0.361432	-3.17903	0.00147771	0.0319812	1154.66	613.509	981.81	1693.43	2484.46	1922.85
TP53BP1	ENSG00000067369.13	5636.89	2.21502	-1.14732	0.368578	-3.11282	0.00185307	0.0373921	2315.13	3990.5	4214.14	6908.74	5761.87	10631
ACYP1	ENSG00000119640.8	1284.99	2.21366	-1.14643	0.37414	-3.06418	0.00218265	0.0418281	727.011	965.01	707.098	1782.81	1176.95	2351.08
YY1	ENSG00000100811.12	3526.46	2.20364	-1.13989	0.324952	-3.50787	0.000451707	0.0133308	2348.47	2389.34	1866.9	6357.26	3229.41	4967.37
KLC1	ENSG00000126214.21	9160.33	2.20247	-1.13912	0.352727	-3.22946	0.00124023	0.0283344	7671.67	5619.7	3871.16	12724	15947.4	9128.03
PIGQ	ENSG00000007541.16	4617.93	2.19879	-1.13671	0.313664	-3.62396	0.000290123	0.00925784	3216.1	2611.46	2833.27	4631.5	5571.79	8843.47
DAGLA	ENSG00000134780.9	487.777	2.1972	-1.13567	0.37358	-3.03996	0.00236608	0.044417	324.727	338.562	251.955	689.353	500.156	821.91
TBL1XR1	ENSG00000177565.16	5900.9	2.18349	-1.12663	0.304093	-3.7049	0.000211477	0.00725436	3863.38	4482.17	2776.38	9520.68	5919.31	8843.47
WIPF2	ENSG00000171475.13	2296.82	2.1811	-1.12506	0.287325	-3.91563	9.01676e-05	0.00383436	1172.79	1621.65	1537.74	2455.05	3119.01	3874.72
RGPD5	ENSG00000015568.12	883.611	2.17479	-1.12088	0.371714	-3.01542	0.00256621	0.0469073	647.279	559.598	462.458	985.061	986.872	1660.4
RHOBTB3	ENSG00000164292.12	8257.12	2.16522	-1.11452	0.213262	-5.22604	1.73181e-07	2.40839e-05	4999.92	5392.19	5259.35	9417.99	10464.9	14008.4
MIB1	ENSG00000101752.11	920.388	2.16203	-1.11239	0.345701	-3.21778	0.00129188	0.0291232	447.949	663.107	635.576	1355.89	941.752	1478.06
MALAT1	ENSG00000251562.8	371327	2.15834	-1.10992	0.326322	-3.40132	0.000670615	0.0182574	185063	306776	213583	646807	339068	536667
CXADR	ENSG00000154639.18	9494.11	2.15702	-1.10904	0.262796	-4.22016	2.44129e-05	0.00139187	5748.68	7298.49	4996.83	12559.5	10352.6	16008.6
EIF4EBP2	ENSG00000148730.6	13320.3	2.15391	-1.10696	0.349864	-3.16397	0.00155635	0.0331945	7032.36	11443.2	6865.35	16915.3	12934	24731.9
PPAN-P2RY11	ENSG00000243207.6	428.348	2.15108	-1.10506	0.360875	-3.06216	0.00219743	0.0420228	242.82	295.433	277.963	615.188	700.794	437.891
ZBTB33	ENSG00000177485.6	4609.13	2.14949	-1.104	0.366171	-3.01497	0.00257006	0.046936	1727.28	3055.68	3997.95	6768.02	5259.8	6846.03
CCZ1	ENSG00000122674.11	997.153	2.14861	-1.10341	0.357638	-3.08526	0.00203376	0.0399799	555.225	658.794	686.779	1784.71	1362.23	935.181
LIMS1	ENSG00000169756.16	2690.07	2.14308	-1.09968	0.343257	-3.20367	0.00135687	0.0302568	1949.08	1121.35	2063.59	3072.14	3431.01	4503.24
SURF1	ENSG00000148290.9	2522.61	2.14047	-1.09793	0.264377	-4.15289	3.28301e-05	0.00174602	1891.82	1611.94	1315.04	3273.71	2918.38	4124.74
SYNRG	ENSG00000275066.4	3654.32	2.13738	-1.09584	0.346235	-3.16502	0.00155071	0.0331368	1865	2888.56	2235.89	3723.46	6922.5	4290.51
SLC35F6	ENSG00000213699.8	6739.98	2.13372	-1.09337	0.323656	-3.37819	0.000729651	0.0192721	3968.48	4748.49	4187.32	6386.74	8068.73	13080.1
IL32	ENSG00000008517.16	1767.73	2.13315	-1.09298	0.243884	-4.48157	7.40959e-06	0.00054661	1111.9	1360.72	913.538	2552.98	2298.22	2369.03
TMEM245	ENSG00000106771.12	5453.29	2.1296	-1.09058	0.219113	-4.97726	6.44903e-07	7.06031e-05	3296.56	3888.07	3270.53	8060.2	5888.59	8315.79
SMG6	ENSG00000070366.13	1801.34	2.12689	-1.08874	0.306773	-3.54902	0.000386663	0.0118781	1084.35	1009.22	1362.18	1797.07	2563.18	2992.03
NR3C1	ENSG00000113580.14	9287.22	2.1195	-1.08372	0.160534	-6.75076	1.47072e-11	7.20722e-09	5439.17	6649.4	5775.45	11391.9	13380.4	13087
GPT2	ENSG00000166123.13	1751.84	2.11746	-1.08234	0.306143	-3.53539	0.000407177	0.0123606	892.273	1501.96	978.559	2190.72	2644.78	2302.73
RAB31	ENSG00000168461.12	16942	2.11707	-1.08207	0.336678	-3.21395	0.00130924	0.0293858	12828.9	12136.5	7645.6	19137.4	18069	31834.8
SH3BP5L	ENSG00000175137.10	748.372	2.11699	-1.08202	0.317537	-3.40752	0.000655551	0.0179184	510.285	371.987	557.551	1105.82	850.553	1094.04
DLG3	ENSG00000082458.11	2072.98	2.10661	-1.07492	0.219776	-4.891	1.00325e-06	0.000104817	1502.59	1172.03	1328.04	2417.01	3078.69	2939.54
AL139300.1	ENSG00000256500.5	7100.08	2.09936	-1.06995	0.307607	-3.4783	0.000504603	0.0144046	5992.95	4512.36	3239.65	9466.48	11473.8	7915.2
RAB11B	ENSG00000185236.11	8305.97	2.0897	-1.0633	0.291263	-3.65064	0.000261585	0.00854593	6440.89	4284.86	5402.39	9040.51	9900.4	14766.8
ANKH	ENSG00000154122.13	10837.1	2.0754	-1.05339	0.243254	-4.33041	1.48834e-05	0.000957284	8492.18	5436.4	7213.21	12941.8	16941.9	13997.3
IGF2BP2	ENSG00000073792.15	4020.26	2.07037	-1.04989	0.301459	-3.48269	0.000496406	0.0142298	2218.72	2755.94	2881.22	5307.54	3874.53	7083.62
CXCL8	ENSG00000169429.10	2492.5	2.06972	-1.04944	0.313781	-3.3445	0.000824321	0.0211548	1519.26	2029.22	1323.98	4160.84	2540.14	3381.57
RTF1	ENSG00000137815.14	2865.69	2.06383	-1.04532	0.324444	-3.22188	0.0012735	0.0288352	1624.36	1978.54	2009.13	4802.65	2515.18	4264.26
KANSL1	ENSG00000120071.14	2517.37	2.06303	-1.04477	0.341667	-3.05785	0.00222931	0.0424457	1614.94	2131.65	1185	3858.47	2520.94	3793.22
NUBPL	ENSG00000151413.16	1792.63	2.05751	-1.0409	0.210746	-4.93911	7.84783e-07	8.36912e-05	972.005	1272.3	1274.4	2506.39	2374.06	2356.6
SLC1A5	ENSG00000105281.12	25645.5	2.04822	-1.03437	0.228656	-4.52369	6.07694e-06	0.000464965	20491.1	16736.2	13252	30414.2	38902.7	34076.8
AC092171.5	ENSG00000273084.1	560.529	2.0454	-1.03238	0.333011	-3.10015	0.00193426	0.0386513	284.136	414.038	406.378	648.467	756.474	853.681
GPSM2	ENSG00000121957.13	4028.64	2.03772	-1.02695	0.219436	-4.67997	2.86923e-06	0.000256804	2407.18	2790.44	2760.12	6459	4453.4	5301.66
ELK4	ENSG00000158711.13	1211.36	2.0347	-1.02481	0.328506	-3.11962	0.00181085	0.0368403	842.26	953.149	599.814	1803.73	1262.39	1806.82
CCZ1B	ENSG00000146574.15	1185.44	2.03252	-1.02327	0.315705	-3.24122	0.00119021	0.0275866	707.44	812.98	825.761	1984.39	1639.67	1142.39
LAMP1	ENSG00000185896.10	785.305	2.02268	-1.01627	0.337673	-3.00962	0.00261577	0.0473924	684.245	452.854	421.008	953.684	1017.59	1182.45
CCDC6	ENSG00000108091.10	2182.1	2.02245	-1.0161	0.305284	-3.32838	0.000873517	0.0220598	1029.99	1830.82	1471.9	3243.29	2553.58	2963.02
ELAVL1	ENSG00000066044.14	6703.6	2.01842	-1.01322	0.299449	-3.38364	0.00071533	0.0190959	6006.72	4249.28	3068.97	8334.99	9654.64	8907.02
TM7SF3	ENSG00000064115.10	4339.66	2.00349	-1.00251	0.324977	-3.08488	0.00203634	0.0399923	3778.57	2187.71	2701.6	4797.9	5087.96	7484.21
ATXN2L	ENSG00000168488.18	2048.16	1.99951	-0.999647	0.249815	-4.00155	6.29292e-05	0.00293698	1557.67	1462.07	1077.72	2975.15	2812.78	2403.57
ACVR2B	ENSG00000114739.13	772.397	1.99202	-0.994235	0.254398	-3.90819	9.2992e-05	0.00391403	520.432	563.911	464.897	1156.21	895.673	1033.26
MEX3A	ENSG00000254726.2	2142.41	1.98941	-0.992341	0.318289	-3.11773	0.00182247	0.0369542	1226.42	1976.38	1098.03	2741.25	2682.22	3130.16
DVL3	ENSG00000161202.18	3705.27	1.98933	-0.992286	0.30712	-3.23094	0.00123383	0.0282792	2414.43	2975.9	2046.52	4405.2	3854.37	6535.22
C15orf61	ENSG00000189227.5	1133.03	1.98519	-0.989276	0.317912	-3.11179	0.00185958	0.0374866	708.89	797.885	770.493	1053.52	1802.87	1664.54
SMIM3	ENSG00000256235.2	1315.12	1.98413	-0.988506	0.277169	-3.56644	0.00036186	0.0112166	961.858	767.695	913.538	1524.18	1543.67	2179.79
FAM3C	ENSG00000196937.10	3287.83	1.97786	-0.983942	0.239908	-4.10134	4.10767e-05	0.00210833	2315.85	2229.77	2078.22	3366.89	4511.96	5224.31
MAPK7	ENSG00000166484.19	2019.95	1.9721	-0.979729	0.247152	-3.96408	7.36791e-05	0.00334023	1304.71	1584.99	1188.25	2524.46	2344.3	3172.99
XPO1	ENSG00000082898.16	5114.37	1.96675	-0.975817	0.294962	-3.30828	0.000938708	0.0232777	3129.84	4017.46	3196.57	8643.06	4763.48	6935.81
SDE2	ENSG00000143751.9	2826.49	1.96654	-0.975663	0.2507	-3.89175	9.95217e-05	0.00412144	1751.93	1824.35	2139.99	4147.53	2872.3	4222.82
SPINT1	ENSG00000166145.14	7607.9	1.94964	-0.963211	0.3182	-3.02706	0.00246943	0.0458692	6851.15	5373.86	3250.21	9529.23	9813.04	10829.9
CCDC144NL-AS1	ENSG00000233098.8	615.205	1.94141	-0.957106	0.282335	-3.38996	0.000699018	0.0188068	394.311	444.228	416.131	699.812	767.034	969.716
STIM2	ENSG00000109689.15	1410.14	1.94134	-0.957054	0.251517	-3.80512	0.000141733	0.00528468	909.669	1129.98	837.139	1711.5	1723.19	2149.4
AC019117.3	ENSG00000283321.1	2678.37	1.94095	-0.956764	0.235565	-4.06157	4.8744e-05	0.00240587	1709.16	1541.86	2212.32	3530.44	3182.37	3894.06
STAT2	ENSG00000170581.13	10593	1.93765	-0.954309	0.173275	-5.50748	3.64017e-08	6.81152e-06	6972.92	8231.16	6432.16	13935.4	12720.9	15265.4
MGEA5	ENSG00000198408.13	8158.29	1.92781	-0.946965	0.249092	-3.80166	0.000143728	0.00534938	4466.44	6047.75	6204.58	8774.27	10445.7	13011
ZSCAN18	ENSG00000121413.12	3492.79	1.92615	-0.945716	0.250542	-3.77469	0.000160208	0.00587774	2677.55	2410.91	2072.53	4196.97	3871.65	5727.12
GTF2I	ENSG00000263001.5	9240.28	1.921	-0.941858	0.310846	-3.02998	0.00244566	0.0455535	8882.14	5524.82	4572.57	12776.3	10474.5	13211.3
CCNI	ENSG00000118816.9	14786	1.91564	-0.937828	0.282707	-3.31731	0.000908879	0.0227803	12100.4	9440.92	8885.05	15847.5	16330.4	26111.9
AC037459.3	ENSG00000253200.1	1345.29	1.91335	-0.936098	0.252124	-3.71284	0.000204943	0.00706555	1022.02	872.283	875.339	1485.2	1702.07	2114.86
SYMPK	ENSG00000125755.18	2996.95	1.91079	-0.934171	0.171503	-5.44698	5.12325e-08	8.71461e-06	2223.8	2007.65	1945.74	3550.4	4332.44	3921.68
WDR60	ENSG00000126870.15	3202.57	1.91072	-0.934118	0.310163	-3.01171	0.00259784	0.0471705	2416.6	1923.55	2260.28	3695.88	3169.89	5749.23
PELO	ENSG00000152684.10	11982.5	1.89105	-0.919187	0.196742	-4.67204	2.98229e-06	0.00026572	7764.45	9108.83	7995.09	17281.4	12672.9	17072.2
RAB35	ENSG00000111737.11	1656.24	1.88898	-0.917604	0.296242	-3.09748	0.00195176	0.038851	1293.11	903.551	1241.89	2058.55	1779.83	2660.5
RUBCN	ENSG00000145016.15	3372.08	1.87826	-0.909394	0.289386	-3.14249	0.00167515	0.0351099	2520.98	2772.11	1736.86	5287.57	3657.57	4257.36
SEMA3A	ENSG00000075213.10	11659.5	1.8756	-0.907352	0.21648	-4.1914	2.77241e-05	0.00153463	7610.06	9081.87	7636.66	18156.1	12214	15258.5
PHF10	ENSG00000130024.14	1770.3	1.86561	-0.899645	0.288187	-3.12175	0.00179782	0.0367091	1535.93	1209.77	960.678	1997.7	2637.1	2280.63
BDP1	ENSG00000145734.18	5594.32	1.86092	-0.896016	0.275248	-3.25531	0.0011327	0.0266681	3803.22	3902.09	4026.4	6869.76	5330.84	9633.61
MAMDC2	ENSG00000165072.9	11172.9	1.85796	-0.893719	0.239797	-3.72698	0.000193784	0.00677029	7628.18	8636.57	7191.27	10857.5	15268.7	17454.9
C19orf44	ENSG00000105072.8	1802.66	1.85205	-0.889123	0.214835	-4.13863	3.49385e-05	0.00182978	1195.98	1101.94	1493.85	2430.33	2248.3	2345.55
MAP3K2	ENSG00000169967.16	1341.85	1.85087	-0.888205	0.262638	-3.38187	0.000719946	0.0191942	795.145	1078.22	950.925	1740.97	1474.55	2011.26
PTMS	ENSG00000159335.15	1693	1.8343	-0.875232	0.279441	-3.13208	0.0017357	0.0357958	1169.16	999.513	1414.2	1919.73	1972.78	2682.6
DICER1	ENSG00000100697.14	1498.53	1.82828	-0.870487	0.213687	-4.07365	4.62811e-05	0.00231203	1169.16	1119.2	890.781	2021.47	1847.02	1943.58
POGZ	ENSG00000143442.21	3814.77	1.82395	-0.86707	0.163026	-5.31858	1.04579e-07	1.56751e-05	2631.16	2437.86	3035.65	4916.75	5126.36	4740.83
KMT2C	ENSG00000055609.17	4316.06	1.80898	-0.85518	0.250528	-3.41351	0.000641321	0.0176231	2888.47	3132.24	3198.2	6449.49	4068.45	6159.49
ABCB6	ENSG00000115657.13	1652.71	1.7958	-0.844627	0.230066	-3.67124	0.000241375	0.00803879	1201.05	1146.15	1199.63	1789.46	2541.1	2038.89
EIF2AK1	ENSG00000086232.12	9699.65	1.79511	-0.844075	0.253753	-3.32636	0.00087987	0.0221387	9135.11	6142.64	5543	13200.4	12682.5	11494.3
FNDC3B	ENSG00000075420.12	7369.54	1.78583	-0.836594	0.26823	-3.11895	0.00181499	0.0368403	5901.62	6075.79	3894.73	9759.33	7758.66	10827.1
DNAAF2	ENSG00000165506.14	5017.53	1.78408	-0.835178	0.219411	-3.80646	0.000140971	0.00527743	3663.32	3703.7	3446.09	7362.29	4984.28	6945.48
EZH1	ENSG00000108799.12	2507.37	1.78255	-0.833946	0.267359	-3.1192	0.00181346	0.0368403	1798.32	1485.79	2122.11	3888.9	2700.46	3048.66
PCSK7	ENSG00000160613.12	3515.67	1.76966	-0.823472	0.261982	-3.14324	0.0016709	0.0350565	3130.57	2596.36	1888.85	4094.28	4691.48	4692.48
NDRG1	ENSG00000104419.14	28737.7	1.76543	-0.820017	0.244229	-3.35758	0.000786293	0.0203822	19241.5	23401.8	19706.9	29162	33527.7	47386.2
SVBP	ENSG00000177868.11	1808.43	1.7585	-0.814343	0.248747	-3.27378	0.00106119	0.0254562	1474.32	1324.06	1134.61	1875.99	2468.14	2573.48
MLLT11	ENSG00000213190.3	2687.81	1.7518	-0.808837	0.166924	-4.84555	1.26259e-06	0.000128013	1786.72	2046.47	2028.64	3575.13	3584.61	3105.3
IRF2BP2	ENSG00000168264.10	2899.07	1.75161	-0.80868	0.257846	-3.13629	0.00171101	0.0355358	2555.77	2048.62	1716.54	3073.09	4026.21	3974.18
ARHGAP29	ENSG00000137962.12	9901.75	1.74317	-0.801713	0.145714	-5.50198	3.75556e-08	6.96276e-06	7722.41	6572.85	7361.95	13554.1	12634.5	11564.8
LIX1L	ENSG00000271601.3	2508.22	1.73905	-0.798297	0.249641	-3.19777	0.00138493	0.030671	2016.49	2013.04	1464.59	3212.86	2714.86	3627.45
MRE11	ENSG00000020922.12	3228.55	1.73904	-0.798295	0.206049	-3.8743	0.00010693	0.00434949	2274.54	2257.8	2539.05	4199.82	3399.33	4700.77
DNAJB5	ENSG00000137094.14	2112.92	1.71767	-0.780453	0.178829	-4.36424	1.27565e-05	0.000855222	1694.67	1442.66	1526.36	2753.61	2420.14	2840.08
JAG1	ENSG00000101384.12	11117.6	1.71712	-0.779992	0.225577	-3.45776	0.000544688	0.0153572	9306.17	7516.29	7726.06	13159.5	11672.5	17325
PMP22	ENSG00000109099.14	16046.8	1.70875	-0.772939	0.202004	-3.82635	0.000130059	0.00501273	12101.9	11353.7	12087.3	17000.9	18806.2	24930.8
FAM133B	ENSG00000234545.7	1907.93	1.68294	-0.750984	0.234516	-3.20227	0.0013635	0.0303718	1244.54	1440.51	1581.62	2589.11	1982.38	2609.39
MAP1LC3A	ENSG00000101460.12	1852.51	1.67921	-0.747787	0.188478	-3.96751	7.26275e-05	0.0033024	1317.03	1437.27	1395.5	2476.92	2472.94	2015.41
NPIPA1	ENSG00000183426.16	1096.73	1.67729	-0.746135	0.192613	-3.87374	0.000107176	0.00435087	732.809	855.031	870.462	1358.74	1383.35	1379.98
AP1S1	ENSG00000106367.14	3468.06	1.67682	-0.745731	0.236318	-3.15563	0.00160153	0.0339472	3240.74	2388.26	2144.05	4606.78	4306.52	4121.98
CSNK1E	ENSG00000213923.11	3235.41	1.66944	-0.739362	0.208459	-3.5468	0.000389947	0.0119255	2615.21	2564.01	2092.85	3462.93	4472.6	4204.86
CAMK2D	ENSG00000145349.16	9833.33	1.66153	-0.732508	0.23384	-3.13251	0.00173316	0.0357958	6092.97	8961.11	7114.06	11057.2	11304.9	14469.8
B3GAT3	ENSG00000149541.9	4923.94	1.65945	-0.730701	0.226252	-3.22959	0.00123968	0.0283344	3215.37	3557.06	4336.06	5072.69	6550.99	6811.49
C1orf131	ENSG00000143633.12	1782.57	1.65171	-0.723965	0.189635	-3.81768	0.000134714	0.00510625	1272.81	1485.79	1275.21	2303.86	2002.54	2355.22
CCAR2	ENSG00000158941.16	6866.96	1.64952	-0.722043	0.130912	-5.51547	3.4785e-08	6.62912e-06	5060.08	5229.38	5260.16	8012.66	8265.53	9373.92
SPG21	ENSG00000090487.10	12376.4	1.64558	-0.718593	0.137782	-5.21546	1.83367e-07	2.51603e-05	9782.39	9922.89	8364.89	16028.2	15588.4	14572
SKIV2L	ENSG00000204351.11	6264.4	1.64087	-0.714458	0.223222	-3.20066	0.00137115	0.0304898	5036.89	4381.9	4812.33	6319.23	7468.74	9567.31
USP22	ENSG00000124422.11	13682.6	1.63544	-0.709678	0.229123	-3.09736	0.00195253	0.038851	10963.9	11258.8	8927.32	13394.4	17160.8	20390.3
RBM6	ENSG00000004534.14	12465.9	1.6338	-0.70823	0.200738	-3.52813	0.000418512	0.0125749	8589.31	10415.6	9393.03	13542.7	14220.4	18634.6
HERC2P9	ENSG00000206149.10	2057.34	1.62481	-0.700269	0.220028	-3.18263	0.00145943	0.0317064	1799.04	1459.91	1442.64	2360.91	2355.82	2925.72
TGFB2	ENSG00000092969.11	12543.8	1.62223	-0.697978	0.225753	-3.09177	0.00198964	0.0392624	7889.12	11979.1	8834.66	15407.3	14123.4	17029.4
STK17A	ENSG00000164543.6	5382.41	1.61515	-0.691671	0.179468	-3.854	0.000116202	0.00460822	3662.6	3910.72	4775.76	6372.47	7116.42	6456.48
YBX1	ENSG00000065978.18	11384.2	1.60634	-0.683778	0.222642	-3.07121	0.00213197	0.0411472	9401.13	9988.66	6817.4	12585.2	13725	15787.6
PAIP1	ENSG00000172239.13	12259.5	1.59542	-0.673932	0.21913	-3.07549	0.00210159	0.0408762	10149.2	8569.72	9621.41	17265.2	11613	16338.7
ZBTB20	ENSG00000181722.16	5860.58	1.57768	-0.657804	0.202692	-3.24534	0.00117311	0.027294	4030.09	4572.74	5038.28	7515.37	5982.67	8024.33
MED17	ENSG00000042429.11	6363.95	1.564	-0.645237	0.20401	-3.16278	0.00156272	0.033296	4526.6	5397.59	4968.38	8740.99	6306.19	8243.96
SUGP2	ENSG00000064607.16	5777.27	1.55554	-0.63742	0.209011	-3.0497	0.0022907	0.0432544	4509.21	4440.12	4614.02	7664.65	5509.39	7926.25
HERC2P2	ENSG00000276550.4	4267.45	1.54222	-0.625008	0.164201	-3.80636	0.000141026	0.00527743	3551.7	3302.6	3216.08	4724.68	4965.08	5844.54
TAF8	ENSG00000137413.15	3804.45	1.53998	-0.62291	0.154802	-4.02391	5.7239e-05	0.00274301	2711.61	3123.61	3151.87	4289.2	4674.2	4876.2
OFD1	ENSG00000046651.14	3544.64	1.53748	-0.620569	0.194075	-3.19758	0.00138587	0.030671	2717.41	2657.82	3005.57	4687.6	3588.45	4610.98
BCAM	ENSG00000187244.11	2427.95	1.53552	-0.618724	0.15934	-3.88305	0.000103154	0.00425474	1849.78	1881.5	2014.82	3203.35	2901.1	2717.14
STAG3L2	ENSG00000277072.4	1825.29	1.44953	-0.535587	0.170041	-3.14975	0.00163408	0.0344596	1594.64	1388.75	1487.34	2123.21	2320.3	2037.51
PHACTR2	ENSG00000112419.14	2557.94	1.43646	-0.522521	0.160398	-3.25766	0.00112334	0.0265145	2218	2109	1972.56	3293.68	2908.78	2845.6
PDP1	ENSG00000164951.15	8545.38	1.42464	-0.510598	0.168489	-3.03045	0.00244188	0.0455242	7373.03	6953.46	6818.21	9076.64	9361.84	11689.1
XAGE1A	ENSG00000204379.10	14169.5	0.821083	0.2844	0.0942066	3.0189	0.00253698	0.04658	15063.5	16013.8	15608.2	13105.3	12371.4	12854.9
XAGE1B	ENSG00000204382.11	14175.7	0.820578	0.285287	0.0942357	3.02738	0.00246685	0.0458651	15065	16031	15622.8	13099.6	12378.1	12857.7
FDFT1	ENSG00000079459.12	12428.6	0.802685	0.317094	0.101054	3.13786	0.00170185	0.0355248	13694.3	14448.2	13226	11394.8	10949.7	10858.9
GHITM	ENSG00000165678.20	37317.2	0.798556	0.324535	0.0939002	3.45617	0.000547915	0.0154271	41343.9	40380.5	42764	32731.4	32010	34673.5
AC024592.3	ENSG00000267740.5	8233.44	0.797202	0.326982	0.106529	3.06942	0.00214471	0.0413319	9514.93	8630.1	9341.82	7322.35	7376.58	7214.85
ITGB1P1	ENSG00000269378.1	4747.1	0.789051	0.341809	0.111631	3.06196	0.00219894	0.0420228	5231.14	5150.67	5538.12	4262.58	4070.37	4229.73
SNRPC	ENSG00000124562.9	21593.5	0.783266	0.352425	0.115335	3.05567	0.00224558	0.0426765	25862.2	24226.6	22563.7	18586.9	18495.2	19826.7
	ENSG00000285827.1	5401.8	0.778492	0.361245	0.110445	3.2708	0.00107242	0.0256513	6102.4	6094.12	6025.78	4627.7	4568.6	4992.24
RPL7P9	ENSG00000137970.7	6071.46	0.774366	0.368912	0.119859	3.07787	0.00208485	0.0406733	6617.03	6599.8	7314	5488.2	5231	5178.72
RPL9	ENSG00000163682.16	28064.1	0.774167	0.369284	0.117099	3.1536	0.00161273	0.0341493	32885.8	33123	28900	24814.8	23591.8	25068.9
MT-ATP6	ENSG00000198899.2	135106	0.76999	0.377089	0.105335	3.5799	0.000343728	0.0107191	158479	156907	142601	112848	122326	117471
ANAPC11	ENSG00000141552.17	26901	0.767425	0.381902	0.0843897	4.52546	6.02639e-06	0.000464551	30454	30745.5	30124.8	24058.9	23427.6	22594.9
EXOSC10	ENSG00000171824.13	14081	0.767071	0.382568	0.120288	3.18043	0.00147059	0.0318943	16107.3	15316.2	16386.8	12933.2	11220.4	12522
	ENSG00000285589.1	14573.7	0.760621	0.394751	0.125214	3.15262	0.0016181	0.0342279	17407.7	15148	17108.5	11928.2	13103.9	12745.8
MCM3	ENSG00000112118.18	22505.2	0.758593	0.398602	0.121875	3.27059	0.00107324	0.0256513	25579.5	23891.3	27311.9	18164.7	20274.1	19810.1
ATP5PO	ENSG00000241837.6	8089.63	0.756724	0.402161	0.12009	3.34882	0.000811553	0.0209323	8895.92	9709.4	9026.47	7010.48	7338.18	6557.32
RPL15	ENSG00000174748.20	87976.2	0.756347	0.402881	0.111066	3.6274	0.000286285	0.00917806	104866	102727	92950.1	72066.4	78631	76617.2
PTTG1IP	ENSG00000183255.11	112306	0.756094	0.403362	0.131604	3.06497	0.0021769	0.0417568	136563	131104	116048	103735	95741.9	90646.3
JPT1	ENSG00000189159.15	37926.1	0.754499	0.406408	0.135916	2.99014	0.00278854	0.0496057	45331.3	46231	38137.8	34019.8	32213.5	31623.5
SAP18	ENSG00000150459.12	14678.3	0.754268	0.40685	0.094469	4.30671	1.65701e-05	0.0010434	16419.7	17173.9	16608.7	12185.9	12574	13107.7
S100A11	ENSG00000163191.5	55978.4	0.753672	0.407991	0.104748	3.89498	9.82048e-05	0.00408334	66543.6	62634	62344.1	45469.7	47899.8	50979.1
DGUOK	ENSG00000114956.19	7242.06	0.753327	0.408651	0.129039	3.16687	0.00154088	0.0330015	8122.51	8175.09	8486.8	6725.23	6229.39	5713.31
HSP90AA1	ENSG00000080824.18	68825.3	0.750185	0.414682	0.133827	3.09865	0.00194405	0.0388094	78776.7	85095.5	72077.7	61362.9	61532.6	54106.5
RPL41	ENSG00000229117.8	23238.8	0.749222	0.416534	0.123989	3.35946	0.000780961	0.0203208	27876.5	27322.2	24511.1	19101.3	19314.1	21307.5
ACTL6A	ENSG00000136518.16	20877	0.747513	0.419829	0.120528	3.48323	0.000495395	0.0142269	21619.7	24594.3	25466.9	17875.6	17894.3	17811.3
SLC25A5	ENSG00000005022.5	51835.5	0.742466	0.429602	0.140926	3.04842	0.00230048	0.0432802	62498.3	60898	55091.9	42487	40778.5	49259.3
AC011448.1	ENSG00000258674.5	10946.3	0.741925	0.430654	0.135933	3.16813	0.00153424	0.0328934	11853.2	11951	13900.6	9438.9	9679.6	8854.52
PSMD9	ENSG00000110801.13	7975.38	0.741561	0.431362	0.110415	3.90672	9.35572e-05	0.00392978	8572.64	9491.6	9413.35	6722.38	6907.14	6745.19
MORC4	ENSG00000133131.14	27038	0.741237	0.431993	0.0902404	4.78714	1.69173e-06	0.000164241	30928	30763.9	31474.8	23191.7	22004	23865.8
AC090498.1	ENSG00000279483.2	5467.99	0.739926	0.434547	0.129805	3.3477	0.000814841	0.0209638	6599.63	6496.29	5760.01	4755.11	4507.16	4689.72
RPL18A	ENSG00000105640.12	55859.4	0.739669	0.435049	0.109202	3.9839	6.77942e-05	0.0031356	69364.7	62467.9	60821.8	46236.1	48644.7	47621
AC069503.2	ENSG00000256950.2	6238.07	0.739566	0.43525	0.132727	3.27928	0.00104073	0.0251423	6752.57	7454.84	7307.49	5100.26	5076.44	5736.79
ANXA5	ENSG00000164111.14	185300	0.738598	0.437139	0.108491	4.02927	5.5951e-05	0.00270961	216141	222007	201330	148803	156999	166518
C1QBP	ENSG00000108561.8	27877.2	0.737237	0.4398	0.0784463	5.60638	2.06601e-08	4.08871e-06	31824.7	31651.2	32804.5	23464.6	23582.2	23936.2
ACTG1	ENSG00000184009.11	335300	0.737019	0.440227	0.127739	3.4463	0.00056831	0.0159193	415531	369646	373011	258650	295975	298985
SNRPG	ENSG00000143977.13	10865.2	0.736322	0.441591	0.126779	3.48316	0.000495534	0.0142269	12571.6	12479.4	12493.7	9733.66	8297.21	9615.65
SCNM1	ENSG00000163156.11	5802.36	0.735794	0.442626	0.13541	3.26879	0.0010801	0.0257001	6265.48	7096.87	6696.3	5072.69	5121.56	4561.25
CLIC1	ENSG00000213719.8	95285.9	0.735555	0.443094	0.14713	3.01158	0.00259894	0.0471705	121897	100408	107107	73174.1	86134.3	82994.9
PFDN5	ENSG00000123349.13	21189.3	0.735251	0.44369	0.112195	3.95465	7.66477e-05	0.00344106	24489.3	24072.4	24705.4	16908.6	19435	17525.3
SAT1	ENSG00000130066.16	81677.5	0.734421	0.445321	0.129677	3.43409	0.000594539	0.0165578	91953.4	103727	86873.1	73196.9	66167.5	68146.7
MEA1	ENSG00000124733.4	18387.9	0.734021	0.446107	0.146332	3.04859	0.00229915	0.0432802	22683.7	19562.2	21380.4	16472.2	16372.7	13856.4
UQCRC1	ENSG00000010256.10	53041	0.733488	0.447155	0.146646	3.04921	0.00229446	0.0432802	63046.3	57484.4	63054.5	39094.4	46634.5	48932
RAB34	ENSG00000109113.19	27571.6	0.733017	0.448082	0.148746	3.0124	0.00259193	0.0471356	35005.2	31834.5	28616.3	23679.5	21321.4	24972.2
NDUFS7	ENSG00000115286.19	10377	0.731072	0.451914	0.150996	2.99288	0.00276354	0.0492928	12114.9	11541.3	12312.4	8629.75	9865.84	7797.78
	ENSG00000285854.1	38769.9	0.729229	0.455555	0.147087	3.09718	0.00195369	0.038851	40551	45345.8	48624	31120.7	30841.7	36136.4
HLA-B	ENSG00000234745.10	18779.4	0.729146	0.45572	0.130482	3.4926	0.000478349	0.0138667	22862.8	21380.1	20918.7	16354.3	14284.7	16876.1
ARPC1A	ENSG00000241685.9	16839.4	0.728519	0.456961	0.119333	3.8293	0.00012851	0.00496958	20634.6	19827.4	17991.2	13880.2	14899.1	13803.9
AP000311.1	ENSG00000249209.2	5336.82	0.728205	0.457583	0.142744	3.20561	0.00134774	0.0301186	5859.58	6548.05	6122.49	4396.65	4901.72	4192.43
BEX3	ENSG00000166681.13	46474.6	0.727432	0.459115	0.131981	3.47864	0.00050397	0.0144046	52876.1	48936.2	59610.8	40300	39631.4	37492.9
RPL9P9	ENSG00000237550.5	8997.55	0.72536	0.463232	0.122089	3.79422	0.000148111	0.00548277	10687	10990.3	9611.66	7309.04	7561.86	7825.41
SNU13	ENSG00000100138.14	16054	0.724446	0.465049	0.115257	4.03489	5.46276e-05	0.00265803	18599.3	19472.7	17788	13549.3	14275.1	12639.5
STOML2	ENSG00000165283.15	17976.6	0.720861	0.472206	0.101272	4.66276	3.11993e-06	0.000276787	20936.2	20751.5	20991.1	14562	16044.3	14574.7
RPL36AL	ENSG00000165502.6	21713.4	0.719679	0.474574	0.140973	3.36641	0.000761538	0.0199414	23136.8	26871.5	25752.2	20000.7	17474.7	17044.6
PRDX2	ENSG00000167815.11	39331	0.717569	0.47881	0.156832	3.05302	0.00226551	0.0429181	46998.4	39434.9	50961.5	34982	31249.7	32359.8
BABAM1	ENSG00000105393.15	11870.8	0.716687	0.480584	0.146343	3.28395	0.00102362	0.0248152	14188.7	13225.5	14076.1	9320.05	11208.9	9205.39
PIN4	ENSG00000102309.12	9752.48	0.716417	0.481129	0.157483	3.05512	0.00224971	0.0427155	10170.2	12955.9	10965.7	8113.45	7823.94	8485.7
PDHA1	ENSG00000131828.13	10072.7	0.715856	0.482258	0.15543	3.10274	0.00191737	0.0383885	12125.1	11471.2	11624	8486.17	7319.94	9409.83
TUBA1B	ENSG00000123416.15	160703	0.714717	0.484557	0.142424	3.40221	0.000668422	0.0182218	214681	174444	173192	131607	135951	134340
EXOSC7	ENSG00000075914.12	3787.09	0.714565	0.484862	0.135868	3.56864	0.000358843	0.0111398	4339.59	4526.38	4385.63	3174.83	2914.54	3381.57
ATP5F1B	ENSG00000110955.8	155786	0.714387	0.485222	0.156894	3.09266	0.0019837	0.0391827	190635	179572	175011	111673	130321	147506
ADK	ENSG00000156110.13	6149.31	0.713827	0.486354	0.12147	4.00392	6.23018e-05	0.00293172	6804.04	7426.8	7298.55	5427.35	4924.76	5014.34
COTL1	ENSG00000103187.7	26565.3	0.71249	0.489059	0.131234	3.72661	0.000194076	0.00677029	32304.5	28329.2	32442.8	22560.4	23332.6	20422
NDUFA13	ENSG00000186010.18	11165.3	0.712449	0.489142	0.158719	3.0818	0.0020575	0.0403695	12324.4	12270.2	14527.2	9976.12	9567.28	8326.85
ALKBH7	ENSG00000125652.7	3746.96	0.71228	0.489484	0.127597	3.83618	0.000124962	0.0048804	4214.2	4503.74	4413.27	3107.32	3289.89	2953.35
ATP6AP2	ENSG00000182220.14	12858.7	0.712143	0.489762	0.141193	3.46873	0.000522924	0.0148453	14670.7	15946.9	14445.9	11892.1	10314.2	9882.26
TECR	ENSG00000099797.14	29291.1	0.712119	0.48981	0.151027	3.2432	0.00118197	0.0274265	36726	32345.6	33575	21395.6	24830.2	26874.4
RPL23A	ENSG00000198242.13	25354.1	0.712082	0.489885	0.151464	3.23434	0.00121925	0.0280699	31935.6	31649.1	25269.4	20931.6	21516.3	20822.6
COX8A	ENSG00000176340.3	13366.3	0.712022	0.490007	0.151565	3.23299	0.00122502	0.0281714	15127.3	16462.3	15253	9769.79	11219.4	12365.9
ECHS1	ENSG00000127884.4	30487.1	0.711904	0.490245	0.115606	4.24064	2.22883e-05	0.00128456	36647	33465.9	36740.7	24719.7	27150.5	24198.7
UNG	ENSG00000076248.10	9216.52	0.710868	0.492347	0.114178	4.31212	1.61699e-05	0.00102719	10901.5	11331	10091.2	7809.18	7785.54	7380.61
AC011603.2	ENSG00000258017.1	111158	0.709874	0.494365	0.149466	3.30754	0.00094118	0.0233109	150231	121930	117896	90186.4	93682.8	93023.6
AC073283.3	ENSG00000273269.3	7868.59	0.709459	0.495209	0.161251	3.07104	0.00213313	0.0411472	8884.32	8678.62	10055.4	7351.83	6099.79	6141.53
NDUFS8	ENSG00000110717.12	21290.4	0.708963	0.496218	0.142873	3.47314	0.000514411	0.0146238	24356.7	22961.8	27428.1	16713.7	17064.8	19217.5
COX7C	ENSG00000127184.12	23706.4	0.70873	0.496693	0.1175	4.22719	2.3663e-05	0.00135287	28178.7	27871	27190.8	20044.5	17947.1	21006.4
AC027319.1	ENSG00000267484.1	3079.64	0.708506	0.497149	0.146615	3.39085	0.000696763	0.0187952	3284.96	3774.86	3756.56	2611.93	2594.86	2454.68
EIF4H	ENSG00000106682.14	49002.2	0.708367	0.497431	0.154571	3.21815	0.00129021	0.0291175	53458.8	55615.8	63026.8	35757	44274.8	41880.1
PRDX1	ENSG00000117450.13	26370.5	0.707396	0.49941	0.155773	3.206	0.00134593	0.0301109	30272.8	33330	29068.2	20747.1	24883	19922
GPR108	ENSG00000125734.15	10457.1	0.706453	0.501334	0.166658	3.00816	0.00262832	0.0475412	11068.2	12006	13693.3	7770.2	9445.36	8759.21
EIF3C	ENSG00000184110.14	15193.3	0.706134	0.501985	0.116806	4.29761	1.72651e-05	0.00107033	19223.4	16868.8	17336.9	12774.4	12080.5	12875.7
DUSP23	ENSG00000158716.8	4975.11	0.705558	0.503162	0.155015	3.24591	0.00117078	0.027294	6065.43	5123.72	6311.87	3977.33	4226.85	4145.46
PSMD4	ENSG00000159352.15	29983.3	0.70485	0.504612	0.11901	4.24009	2.23434e-05	0.00128456	35344.5	34526.9	35650.8	22707.8	26885.5	24784.4
VDAC2	ENSG00000165637.13	21098	0.703681	0.507006	0.0972876	5.21142	1.87401e-07	2.53756e-05	24011.6	24762.5	25530.3	17970.7	17703.2	16609.5
MRPS24	ENSG00000062582.13	4490.79	0.702873	0.508664	0.156	3.26068	0.00111147	0.0262945	5645.02	5531.28	4646.53	3551.36	3749.73	3820.84
ATP5MC3	ENSG00000154518.9	18731.6	0.702533	0.509363	0.152392	3.34246	0.000830396	0.0212577	24077.6	20684.6	21252	15348.3	17103.2	13924.1
KRT18	ENSG00000111057.10	69538.8	0.70222	0.510006	0.106932	4.76942	1.84754e-06	0.000176865	83586.7	76902.1	84621.8	55083.6	60585.1	56453.5
AL024498.2	ENSG00000272162.1	2447.55	0.702092	0.510268	0.165956	3.07472	0.00210702	0.0408762	2750.03	3021.18	2856.84	2195.47	1820.15	2041.65
AC010463.1	ENSG00000269307.1	6799.77	0.701987	0.510484	0.158228	3.22625	0.00125425	0.0284933	8146.43	7606.86	8218.59	5260	6393.55	5173.2
EIF3CL	ENSG00000205609.12	13970.7	0.701752	0.510967	0.111838	4.5688	4.90519e-06	0.000397475	17607.7	15648.3	16000.7	11823.6	11172.4	11571.7
GOT2	ENSG00000125166.12	13152.3	0.701434	0.511622	0.160276	3.19212	0.00141231	0.0309331	15937	16063.4	14379.3	9369.49	11205	11959.8
YIPF3	ENSG00000137207.11	21978.8	0.700855	0.512812	0.156824	3.26998	0.00107555	0.0256513	28761.5	24143.6	24628.1	16763.2	20205.9	17370.6
CLTA	ENSG00000122705.16	15180.7	0.70075	0.513029	0.163568	3.13649	0.00170982	0.0355358	19564.8	18454.9	15536.7	12339.9	13645.3	11542.7
SEM1	ENSG00000127922.9	11902.9	0.700125	0.514315	0.158396	3.24702	0.00116619	0.0272447	12809.3	14716.7	14483.3	10541.9	10301.7	8564.44
URGCP-MRPS24	ENSG00000270617.1	4450.22	0.699665	0.515263	0.15788	3.26365	0.00109989	0.0260805	5618.93	5482.76	4607.52	3577.03	3572.13	3842.95
DNAJC8	ENSG00000126698.10	15730.3	0.696944	0.520885	0.162979	3.19603	0.00139332	0.0307367	16903.9	17551.3	21162.6	11755.1	13510	13498.7
AC018761.2	ENSG00000267062.1	8616.39	0.695352	0.524185	0.157327	3.33181	0.000862824	0.0219513	10118.7	9029.04	11346.1	7555.31	6750.66	6898.52
RPL8	ENSG00000161016.17	78967.4	0.694887	0.525149	0.133124	3.9448	7.9865e-05	0.00354263	101207	92279.7	86062	60637.4	70019.9	63597.9
ATP5PB	ENSG00000116459.10	23050.9	0.694226	0.526524	0.174851	3.01126	0.00260162	0.0471777	24778.5	27951.9	28904.9	21566.8	18989.6	16113.6
AC010761.1	ENSG00000264577.1	12684.7	0.693679	0.52766	0.14616	3.61016	0.000306007	0.00967472	16287.1	15440.2	13209.7	10051.2	10967	10153
LAMTOR1	ENSG00000149357.9	15566.6	0.69101	0.533221	0.126889	4.20225	2.6427e-05	0.00148207	18774.7	17233.2	19224.9	12010.9	13778.8	12377
SERPINB6	ENSG00000124570.19	15262.9	0.690737	0.533792	0.161996	3.29509	0.000983916	0.024051	18161.5	18389.1	17615.7	13024.5	13853.6	10532.9
YTHDF2	ENSG00000198492.15	24540.9	0.689642	0.53608	0.15045	3.56318	0.000366385	0.0113057	27537.3	29661.9	29949.3	21411.8	21408.8	17276.7
HSPE1	ENSG00000115541.10	5703.04	0.689362	0.536667	0.145939	3.67734	0.000235677	0.00795199	6432.2	7524.92	6298.86	4804.55	4483.16	4674.53
SLC25A3	ENSG00000075415.12	47938.7	0.68915	0.53711	0.153764	3.49308	0.000477483	0.0138639	62486.7	58302.8	49493.6	38058.9	42315.5	36974.9
MRPL14	ENSG00000180992.6	12958.1	0.688847	0.537746	0.140268	3.8337	0.000126231	0.00492062	13874.8	15480.1	16681	9916.22	10633.8	11162.8
ANXA1	ENSG00000135046.13	102498	0.68874	0.537969	0.103441	5.20073	1.98503e-07	2.61897e-05	117002	121363	125804	80123.7	81617.6	89079.8
AAAS	ENSG00000094914.12	8001.36	0.688465	0.538545	0.158672	3.39409	0.000688579	0.0186478	9051.03	9134.71	10245.6	6471.36	5836.75	7268.72
COX5B	ENSG00000135940.6	14237.9	0.688323	0.538843	0.137469	3.91975	8.86399e-05	0.00379291	15523.8	16852.6	18221.2	10886.1	11432.5	12511
POLE3	ENSG00000148229.12	11635.6	0.687115	0.541376	0.147099	3.68034	0.00023292	0.00787185	13039.8	14230.4	14112.7	10309.9	9770.8	8350.33
WDR3	ENSG00000065183.15	5647.73	0.686801	0.542036	0.179939	3.01234	0.00259244	0.0471356	6823.61	6997.67	6267.17	4950.98	3863.01	4983.95
HLA-C	ENSG00000204525.16	28227	0.686571	0.54252	0.167443	3.24002	0.0011952	0.0276711	36132.4	30680.8	33602.6	19961.8	22907.3	26077.3
CCDC107	ENSG00000159884.11	2808.13	0.685178	0.54545	0.177375	3.07511	0.00210422	0.0408762	3492.26	3229.28	3277.03	2085.17	2607.34	2157.69
COPS6	ENSG00000168090.9	30261	0.684311	0.547277	0.156555	3.49574	0.000472742	0.0137623	35246.6	31774.2	40776.8	22932.2	25987	24849.3
POLR1C	ENSG00000171453.18	8184.02	0.683962	0.548011	0.162295	3.37664	0.00073376	0.0193155	9498.98	9475.43	10187.1	6701.46	7472.58	5768.56
CENPX	ENSG00000169689.14	9550.78	0.683734	0.548492	0.181291	3.02548	0.00248239	0.0458856	12060.5	10119.1	11854.9	7148.35	9000.89	7120.92
NDUFA10	ENSG00000130414.11	9364.84	0.681102	0.554057	0.183881	3.01312	0.00258577	0.0470977	12195.4	10381.1	10847	6504.64	8740.73	7520.13
GTF3A	ENSG00000122034.14	17216.8	0.681	0.554273	0.173582	3.19316	0.00140727	0.030923	18876.9	22405.5	20169.4	15072.6	11810.8	14965.7
RABAC1	ENSG00000105404.10	6864.71	0.680502	0.555328	0.181087	3.06664	0.00216478	0.0416017	7997.84	7451.6	9060.61	5248.59	6372.43	5057.16
CHMP2A	ENSG00000130724.8	15127.4	0.679387	0.557695	0.0922695	6.0442	1.50154e-09	4.17632e-07	17838.9	17435.9	18770.6	12367.5	12064.2	12287.2
PSME1	ENSG00000092010.14	23348.6	0.678364	0.559869	0.161484	3.46703	0.00052624	0.014918	29710.3	27586.3	26174	19090.8	21221.6	16308.3
SF3B3	ENSG00000189091.12	14658.6	0.677638	0.561413	0.145168	3.86734	0.000110027	0.00444035	17467.8	17482.3	17473.5	10648.4	11465.2	13414.4
IDH3G	ENSG00000067829.18	14658.6	0.677551	0.561599	0.126584	4.43656	9.14081e-06	0.000646516	16727.8	17879.1	17820.5	11937.7	10813.4	12773.4
NDUFAB1	ENSG00000004779.9	7346.51	0.677146	0.562461	0.150492	3.73749	0.000185866	0.00655051	8782.84	8397.2	9102.87	5564.27	6694.03	5537.88
SAP30BP	ENSG00000161526.14	7128.19	0.676724	0.56336	0.182061	3.09435	0.00197246	0.0390196	8196.45	8533.06	8776.14	5057.47	5390.36	6815.64
POP4	ENSG00000105171.9	6605.42	0.675989	0.564929	0.182567	3.09437	0.00197231	0.0390196	7130.94	8046.78	8471.36	5698.33	5766.67	4518.43
MBTPS1	ENSG00000140943.16	12303.8	0.67589	0.56514	0.142916	3.95436	7.67391e-05	0.00344106	14667.8	15505.9	13877.8	9596.74	11038	9136.32
RPL29	ENSG00000162244.11	31644.8	0.675315	0.566367	0.171418	3.30402	0.000953104	0.0234651	43107.5	35832.6	34394.2	27035	27121.7	22378.1
RTN3	ENSG00000133318.13	26599.2	0.674905	0.567243	0.165219	3.43327	0.000596339	0.0165639	29550.1	31620	34117.9	24533.4	21005.6	18768.6
PSMB3	ENSG00000277791.4	27202.1	0.674298	0.568542	0.128123	4.43746	9.10266e-06	0.000646516	34966.1	32951.6	29562.4	20935.4	21687.2	23110.2
CAPG	ENSG00000042493.15	43440.4	0.670752	0.57615	0.0980184	5.87797	4.15316e-09	1.01677e-06	53770.5	48698	53533.8	35395.7	34688.4	34556.1
CYC1	ENSG00000179091.4	32213	0.670047	0.577665	0.16496	3.50186	0.000462029	0.0135778	44836.9	33911.2	36982.9	24545.7	27280.1	25720.9
MYL6	ENSG00000092841.18	144683	0.669623	0.578579	0.132244	4.37508	1.21386e-05	0.00082183	173237	156467	190231	109652	120560	117952
FLOT1	ENSG00000137312.14	32798.6	0.66945	0.578951	0.111302	5.2016	1.9758e-07	2.61897e-05	41607	37576.1	38695.3	27922.1	25770	25220.9
MT1E	ENSG00000169715.14	4198.24	0.668754	0.580452	0.134171	4.3262	1.51705e-05	0.000969688	5222.45	4734.48	5137.43	3190.04	3575.97	3329.08
DNAJC11	ENSG00000007923.15	4613.74	0.667831	0.582445	0.164427	3.54228	0.000396686	0.0120957	5811.74	5171.16	5616.15	3966.87	3884.13	3232.39
TUBB4B	ENSG00000188229.5	46371	0.667407	0.583361	0.148378	3.93159	8.43857e-05	0.00366419	63012.2	53463.7	50386	39022.1	37560.7	34781.3
NDUFA1	ENSG00000125356.6	21333.4	0.667035	0.584166	0.121456	4.8097	1.51157e-06	0.000150295	23654.3	26002.4	27126.6	16103.3	17845.3	17268.4
FAM166A	ENSG00000188163.7	3242.09	0.666979	0.584286	0.182243	3.20609	0.00134552	0.0301109	4401.93	3889.15	3378.63	2699.41	2624.62	2458.82
ATP5F1C	ENSG00000165629.19	28713.4	0.666572	0.585167	0.129146	4.53106	5.86895e-06	0.000457555	31061.4	35304.3	37008.9	21897.7	23900.9	23107.4
AC008763.2	ENSG00000268400.5	4457.33	0.666436	0.585463	0.150965	3.87815	0.000105255	0.00430689	5087.63	5121.56	5840.47	3676.87	3735.33	3282.11
AC010616.2	ENSG00000285505.1	5257.94	0.666259	0.585845	0.170742	3.43117	0.000600983	0.0166704	6113.99	5912.98	6906.8	3947.85	4756.76	3909.25
POLR2L	ENSG00000177700.5	35193.1	0.665281	0.587964	0.154897	3.79585	0.000147138	0.00545658	39934.1	37963.2	48902.7	27364	29096.4	27898
SERPINF1	ENSG00000132386.10	5972.59	0.663819	0.591139	0.189019	3.12741	0.00176356	0.0362251	7196.17	7335.15	7005.96	5188.69	3878.37	5231.21
NDUFS5	ENSG00000168653.10	23956.6	0.663766	0.591253	0.135582	4.36086	1.29551e-05	0.000857367	30643.9	27396.6	28351.4	17212	19511.8	20623.7
APOBEC3B	ENSG00000179750.15	3565.46	0.663643	0.591521	0.183184	3.22911	0.00124174	0.0283344	3980.8	4519.91	4358	2430.33	3097.89	3005.84
PSMD8	ENSG00000099341.11	22109.5	0.663477	0.591881	0.174509	3.39169	0.000694639	0.0187626	27132.1	26235.3	26378.8	14597.2	20242.4	18071
CAT	ENSG00000121691.5	17899	0.661867	0.595386	0.170935	3.48312	0.000495613	0.0142269	19797.5	20380.6	24442.8	12918.9	13881.5	15972.7
MYL6B	ENSG00000196465.10	24021.6	0.661737	0.59567	0.158466	3.75897	0.000170614	0.00616066	29155.8	25309.1	32268.1	17565.7	20222.2	19608.4
TAF9	ENSG00000273841.4	11588.3	0.659786	0.59993	0.192082	3.1233	0.00178832	0.0366242	13778.4	12994.7	15118.9	10750.1	9223.6	7663.79
ATP5F1A	ENSG00000152234.15	50518.4	0.657982	0.60388	0.170835	3.53487	0.00040798	0.0123668	62370.7	60482.9	59964.4	32855	44417.9	43019.7
METAP1	ENSG00000164024.11	2937.22	0.65686	0.606343	0.182797	3.31703	0.000909797	0.0227803	3537.93	4004.52	3094.98	2461.7	2255.98	2268.2
RPL7	ENSG00000147604.13	80126.9	0.655949	0.608345	0.119523	5.08977	3.585e-07	4.24061e-05	92435.5	91990.8	105896	60607.9	64337.7	65493.1
ENO2	ENSG00000111674.8	10691.4	0.653686	0.61333	0.152951	4.00998	6.07237e-05	0.00288081	13670.4	13885.4	11236.4	8348.3	8895.29	8112.73
RBM4	ENSG00000173933.20	8539.47	0.653497	0.613747	0.149059	4.11747	3.83062e-05	0.00198767	11516.2	10302.4	9167.89	6562.64	6870.66	6817.02
MPDU1	ENSG00000129255.15	6450	0.652936	0.614986	0.148459	4.14247	3.43586e-05	0.001804	8239.94	7843	7331.06	5644.14	4919	4722.87
EMC4	ENSG00000128463.12	13949.1	0.652182	0.616653	0.193767	3.18244	0.00146039	0.0317064	15842	17606.3	17210.9	12582.4	11611.1	8842.09
GFM2	ENSG00000164347.17	4166.98	0.650063	0.621348	0.172205	3.60819	0.000308345	0.00973367	4851.33	4778.69	5521.87	3632.18	2926.06	3291.78
TMEM184C	ENSG00000164168.7	7229.46	0.649682	0.622194	0.190257	3.27029	0.00107437	0.0256513	7267.93	10270.1	8756.64	5680.27	5554.51	5847.3
LGALS1	ENSG00000100097.11	75002.6	0.64862	0.624555	0.116434	5.36403	8.13841e-08	1.25943e-05	89560.8	85454.6	97950.2	62381.2	57857.8	56811.2
SUCLG1	ENSG00000163541.11	4246.51	0.648258	0.625361	0.208639	2.99734	0.0027235	0.048871	5187.65	5629.4	4640.03	3286.07	2825.26	3910.63
UBXN11	ENSG00000158062.20	20799.9	0.647665	0.62668	0.150877	4.15359	3.27294e-05	0.00174602	25425.1	22808.7	27510.2	17441.1	16902.6	14711.5
AL137129.1	ENSG00000258964.1	5159.15	0.647298	0.627499	0.199173	3.15051	0.00162983	0.0344054	5713.16	5630.48	7448.1	4417.56	3999.33	3746.25
TMEM11	ENSG00000178307.9	7756.01	0.646734	0.628756	0.159065	3.95282	7.72355e-05	0.00345578	9801.24	9861.43	8595.71	5434	6146.83	6696.84
NDUFA6	ENSG00000184983.10	7739.05	0.642401	0.638455	0.197353	3.23509	0.00121604	0.0280274	9678.01	8988.07	9605.16	6741.4	4832.6	6589.09
TSPO	ENSG00000100300.17	25447.5	0.639155	0.645763	0.167501	3.85529	0.000115593	0.00459292	34989.3	28852.2	29308	20271.7	21800.5	17463.2
NCOA4	ENSG00000266412.5	17947.6	0.638464	0.647323	0.163967	3.94789	7.88435e-05	0.00350516	19669.2	23557	22499.5	14515.4	15233.2	12211.2
PDZD11	ENSG00000120509.10	13262.7	0.636795	0.651099	0.120825	5.38877	7.09423e-08	1.13189e-05	16304.5	16326.5	15988.5	10542.8	11014	9400.16
PHLDA2	ENSG00000181649.6	36128.3	0.635684	0.653619	0.0969154	6.74422	1.53852e-11	7.36413e-09	42334.1	45123.6	45066.5	27344	27485.5	29416.1
TXN2	ENSG00000100348.9	10557.1	0.635639	0.65372	0.108066	6.04928	1.45493e-09	4.10211e-07	12267.1	13601.8	12859.4	8470.96	8155.13	7988.41
RDH11	ENSG00000072042.12	11914.7	0.63518	0.654762	0.107547	6.08815	1.14223e-09	3.36693e-07	14380	13989.9	15349.7	9439.86	9471.28	8857.29
LMNA	ENSG00000160789.19	197596	0.634842	0.655531	0.114052	5.74767	9.04818e-09	1.97763e-06	263178	227230	234786	157987	153879	148517
RBM14-RBM4	ENSG00000248643.5	7178.93	0.634706	0.65584	0.191554	3.42379	0.000617552	0.0170153	10394.9	7765.36	8189.33	6001.65	5604.43	5117.94
EMC1	ENSG00000127463.14	7950.1	0.633252	0.659149	0.184411	3.57434	0.000351111	0.0109163	9606.98	9191.85	10405.7	5100.26	6588.43	6807.35
TIMM10	ENSG00000134809.8	4259.45	0.632918	0.65991	0.212165	3.11037	0.00186854	0.0376305	5237.67	5716.74	4696.11	3607.45	2685.1	3613.64
TFB2M	ENSG00000162851.7	2152.4	0.632779	0.660227	0.2056	3.21121	0.00132176	0.0296345	2804.39	2846.51	2257.84	1582.18	1572.47	1851.02
PARL	ENSG00000175193.13	5413.76	0.631709	0.662668	0.196139	3.37857	0.00072865	0.0192721	5977	6814.37	7117.31	4157.04	4846.04	3570.82
ALDH7A1	ENSG00000164904.17	7518.55	0.63163	0.662848	0.155997	4.24911	2.14619e-05	0.00125491	8363.89	10495.4	8789.15	5754.43	5677.39	6031.02
PGAM1	ENSG00000171314.8	32317.9	0.631234	0.663754	0.195203	3.40033	0.000673045	0.0182668	39710.2	33597.4	45562.3	21626.7	25481.1	27929.7
C19orf33	ENSG00000167644.11	8149.34	0.630855	0.664619	0.220233	3.0178	0.00254617	0.0466655	11701	10022.1	8259.23	7334.71	5833.87	5745.08
TYMS	ENSG00000176890.15	3010.52	0.630556	0.665304	0.212063	3.1373	0.00170512	0.0355358	4005.44	3249.76	3823.21	2715.57	2223.34	2045.8
SMIM20	ENSG00000250317.8	3190.35	0.629508	0.667704	0.167794	3.97931	6.91153e-05	0.00318953	4124.32	4214.77	3408.7	2531.11	2462.38	2400.81
TNPO3	ENSG00000064419.13	9310.27	0.628824	0.669273	0.167246	4.00174	6.28791e-05	0.00293698	12762.9	10914.9	10616.2	6392.44	7305.54	7869.61
TBXAS1	ENSG00000059377.16	10408.6	0.627129	0.673167	0.201946	3.3334	0.000857903	0.0218532	11820.6	13705.3	12857.8	8639.26	9034.49	6394.32
CLPP	ENSG00000125656.9	8404.35	0.626821	0.673874	0.21492	3.13546	0.00171583	0.0355999	12083.7	9182.15	9730.32	5491.05	7519.62	6419.19
RARS	ENSG00000113643.8	10275.5	0.62609	0.675558	0.222357	3.03817	0.00238018	0.0445758	11966.3	14328.5	11619.2	7929.94	6345.55	9463.71
FOSL1	ENSG00000175592.8	26988.2	0.625181	0.677654	0.203537	3.32939	0.000870379	0.0220516	38191.6	27285.5	34161	22030.8	22418.7	17841.7
ZSCAN26	ENSG00000197062.11	5175.72	0.623907	0.680597	0.148334	4.58827	4.46935e-06	0.000369431	6839.55	6654.79	5629.15	3991.59	4005.09	3934.12
PLAU	ENSG00000122861.15	85759.1	0.623903	0.680607	0.224903	3.02623	0.00247627	0.0458692	102198	91346	123317	51767.1	70444.2	75481.7
S100A10	ENSG00000197747.8	54939.2	0.623729	0.681009	0.175513	3.88011	0.000104408	0.00428927	70891.2	73578	58543.7	48025.6	40550.1	38046.8
BLVRA	ENSG00000106605.10	9091.61	0.623221	0.682185	0.174439	3.91074	9.20123e-05	0.00388073	12222.2	10800.6	10584.5	7673.21	7323.78	5945.38
MT2A	ENSG00000125148.6	21620.3	0.622187	0.684579	0.197474	3.46668	0.000526936	0.014918	28616.5	23383.4	27968.6	18486.1	17752.2	13515.2
AC013489.1	ENSG00000173867.10	1436.26	0.62033	0.688891	0.213852	3.22134	0.00127594	0.0288586	1580.14	1741.33	1997.76	1146.7	1162.55	989.055
SH3BGRL3	ENSG00000142669.14	84525.2	0.618909	0.692202	0.15095	4.58565	4.52572e-06	0.000372593	98824.2	95519.8	118924	65960.1	67998.2	59924.8
MRPL48	ENSG00000175581.13	7710.35	0.61759	0.695279	0.156267	4.44931	8.61455e-06	0.000619946	9492.46	10552.6	8555.89	6340.14	5776.27	5544.78
RTCB	ENSG00000100220.11	14598.9	0.617381	0.695766	0.213339	3.26132	0.00110894	0.0262648	16397.2	18611.2	19147.7	8781.88	11441.2	13214.1
RIOX2	ENSG00000170854.17	5243.61	0.616544	0.697724	0.130153	5.3608	8.28521e-08	1.27258e-05	6825.06	6374.46	6263.91	4246.41	4016.61	3735.2
ELAC2	ENSG00000006744.18	13885.7	0.613679	0.704444	0.231502	3.04294	0.00234283	0.0440366	16988.7	16284.4	18358.5	11942.4	11954.8	7785.35
AC004922.1	ENSG00000284292.1	27280.7	0.612317	0.70765	0.140292	5.04413	4.55595e-07	5.20925e-05	35306.8	31043.1	35172	20468.6	22722.1	18971.6
GPS1	ENSG00000169727.12	16895.1	0.612209	0.707904	0.220116	3.21605	0.00129969	0.0292672	21895.9	19632.3	21350.3	13106.3	15513.5	9872.59
PARK7	ENSG00000116288.12	26660.7	0.61206	0.708254	0.119649	5.91943	3.23055e-09	8.3114e-07	33987.6	31073.3	34169.9	21216.9	20825.1	18691.2
ACTR3	ENSG00000115091.11	24090.5	0.610726	0.711404	0.13867	5.1302	2.89429e-07	3.54585e-05	27621.3	32973.1	29143	17047.5	18275.4	19482.7
NQO2	ENSG00000124588.19	7809.72	0.609913	0.713325	0.226044	3.15569	0.00160119	0.0339472	10186.1	9595.11	9324.76	4595.37	7236.42	5920.51
SEC11A	ENSG00000140612.13	6784.33	0.609202	0.715007	0.0979658	7.29854	2.90903e-13	2.39495e-10	8276.9	8467.29	8552.64	5293.28	5104.28	5011.58
SNX17	ENSG00000115234.10	14764.6	0.60836	0.717003	0.176558	4.061	4.88633e-05	0.00240599	18355	15558.8	21165.8	11449	11640.9	10418.2
ARFRP1	ENSG00000101246.19	10119.3	0.606859	0.720566	0.22887	3.14837	0.00164184	0.0345879	12067.1	10603.2	15115.6	7442.16	8941.37	6546.27
AC131160.1	ENSG00000283765.1	4010.64	0.604856	0.725337	0.213819	3.3923	0.000693097	0.0187455	4395.41	5177.63	5422.71	2905.74	3565.41	2596.96
NET1	ENSG00000173848.18	36269.6	0.604657	0.725811	0.222006	3.26933	0.00107803	0.0256806	41243.2	48542.7	45832.2	33871.5	26609.1	21518.8
GPRC5A	ENSG00000013588.8	9354.6	0.603396	0.728823	0.213715	3.41026	0.000649002	0.0177638	12557.8	12317.6	10131	6333.49	8543.93	6243.75
VPS11	ENSG00000160695.14	5289.39	0.603104	0.729522	0.16726	4.3616	1.29114e-05	0.000857367	6118.34	6656.95	7022.22	4499.33	3617.25	3822.23
TIMMDC1	ENSG00000113845.9	7008.21	0.601519	0.733318	0.192259	3.81422	0.000136612	0.00514971	8559.59	8340.06	9355.64	4325.33	5997.07	5471.57
LTA4H	ENSG00000111144.9	18441.8	0.601149	0.734206	0.172481	4.25674	2.07425e-05	0.0012163	21977.8	23906.4	23225.3	14657.1	15407.9	11476.3
ABHD14A-ACY1	ENSG00000114786.16	7535.16	0.599309	0.738627	0.241869	3.05383	0.00225941	0.0428601	11033.5	7276.93	9958.71	5397.87	6536.59	5007.43
CCT7	ENSG00000135624.15	28914.7	0.598495	0.740589	0.180356	4.10627	4.02103e-05	0.00206902	37758.2	37319.5	33454.7	18067.7	25039.5	21849
YIPF6	ENSG00000181704.11	8376.21	0.598301	0.741056	0.103827	7.13738	9.51245e-13	7.04502e-10	10482.6	10125.6	10834.9	6392.44	6019.15	6402.61
UCP2	ENSG00000175567.8	13601.5	0.598238	0.741207	0.246601	3.00569	0.00264976	0.0478818	17330.8	12826.5	20904.1	11408.1	8970.17	10169.6
CMTM7	ENSG00000153551.13	19266.7	0.597178	0.743767	0.16667	4.4625	8.10077e-06	0.000590221	25463.5	21825.4	25088.2	12511	16125	14587.2
PPIF	ENSG00000108179.13	4792.8	0.597127	0.74389	0.246785	3.01432	0.00257552	0.0469526	7462.91	4551.18	5990.83	3652.14	3698.85	3400.91
MRPS18A	ENSG00000096080.11	5200.94	0.596312	0.745861	0.245366	3.0398	0.00236738	0.044417	6119.07	6265.55	7165.26	3799.52	4839.32	3016.89
HERPUD1	ENSG00000051108.14	16970.5	0.595167	0.748634	0.234152	3.19721	0.00138765	0.0306774	24838	17486.6	21507.2	10340.3	14975.9	12675.4
KRT8	ENSG00000170421.12	114781	0.594839	0.74943	0.236361	3.1707	0.0015207	0.0327739	159620	134532	137672	100714	93702	62447.2
AKR7A2	ENSG00000053371.12	13734.1	0.594776	0.749582	0.17317	4.32858	1.50075e-05	0.000962254	19738.7	14418	17514.1	10305.1	10417.8	10010.7
ANXA2	ENSG00000182718.16	576548	0.592816	0.754344	0.105704	7.13635	9.58413e-13	7.04502e-10	768344	713774	689686	410942	426130	450412
S100A6	ENSG00000197956.9	155187	0.592167	0.755925	0.181819	4.15757	3.21654e-05	0.00172744	217328	195718	171769	128508	120006	97792.1
S100A16	ENSG00000188643.10	75792.7	0.590553	0.759862	0.170993	4.44381	8.83776e-06	0.000633794	103953	84324.6	97633.2	52350.9	64686.2	51807.9
EIF3I	ENSG00000084623.11	33220.7	0.590434	0.760153	0.0981868	7.74191	9.79313e-15	1.11979e-11	43370.6	40792.4	41165.3	25327.3	25283.3	23385.1
NT5E	ENSG00000135318.11	63405.3	0.588575	0.764701	0.215978	3.54064	0.000399154	0.0121529	63096.3	80161.6	96221.4	46214.2	42538.2	52200.3
GLE1	ENSG00000119392.14	5704.9	0.587522	0.767285	0.205842	3.72754	0.000193356	0.00677029	7759.37	5841.81	7960.14	4009.66	4682.84	3975.56
CAV1	ENSG00000105974.11	46282.5	0.586835	0.768974	0.234857	3.27423	0.00105951	0.0254562	59747.5	57072.5	58181.2	40006.2	38149.1	24538.5
EIF6	ENSG00000242372.7	43646	0.585804	0.771509	0.197618	3.90404	9.45987e-05	0.00396544	58641.4	53766.7	52730.8	30397.1	39411.5	26928.3
TBL3	ENSG00000183751.14	8182.04	0.585771	0.77159	0.172972	4.46078	8.16636e-06	0.000591831	9098.14	10528.8	11332.3	5859.02	6742.98	5530.97
GSTM2	ENSG00000213366.12	2030.19	0.583795	0.776467	0.243033	3.1949	0.00139877	0.0308238	2361.52	2186.64	3142.12	1472.84	1385.27	1632.77
SNAPC5	ENSG00000174446.12	2500.91	0.583079	0.778236	0.216953	3.58711	0.000334363	0.0105017	3009.52	3342.49	3127.49	1619.27	2221.42	1685.26
TOMM34	ENSG00000025772.7	19625	0.5814	0.782397	0.228237	3.428	0.000608047	0.016821	25625.9	23626	25207.6	11515.5	18428	13346.7
FXYD5	ENSG00000089327.14	6071.81	0.580724	0.784075	0.233422	3.35904	0.000782139	0.0203257	7805.04	7005.22	8238.1	4854.95	5144.6	3382.95
NPC2	ENSG00000119655.10	30330	0.579913	0.786092	0.149452	5.25982	1.44194e-07	2.07538e-05	39726.1	36577.6	38881.5	22565.1	24815.8	19413.6
ID3	ENSG00000117318.8	10998.4	0.57927	0.787693	0.254357	3.0968	0.00195622	0.0388639	12765.1	12163.4	16856.6	9651.89	6263.95	8289.55
PGK1	ENSG00000102144.14	104466	0.578829	0.788791	0.174214	4.52771	5.96274e-06	0.000463114	122448	117660	156891	71407.4	76948.2	81440.9
IFI27	ENSG00000165949.12	14577.8	0.576885	0.793644	0.198214	4.00398	6.22845e-05	0.00293172	18692.8	16651	20125.5	10888	12357	8752.3
TUBGCP2	ENSG00000130640.13	11830.6	0.575929	0.796036	0.241361	3.29812	0.000973348	0.0238778	14854.1	14292.9	15894.3	6244.11	9958	9739.98
LDHAP4	ENSG00000214110.3	1896.74	0.575422	0.797307	0.264165	3.01821	0.00254271	0.0466435	2462.99	1856.7	2903.98	1515.63	1356.47	1284.67
CD59	ENSG00000085063.15	80088.2	0.575374	0.797428	0.202194	3.94388	8.01738e-05	0.00354868	81977.5	99192.2	123856	55321.3	61488.5	58694
HDAC1	ENSG00000116478.11	29306.3	0.574966	0.79845	0.164941	4.84082	1.29306e-06	0.000130459	33437.4	35360.3	42847.7	19870.5	23204.9	21116.9
RUVBL2	ENSG00000183207.13	21776.5	0.574345	0.80001	0.246996	3.23896	0.00119965	0.0277429	30401.8	25023.4	27565.5	11718	16210.4	19739.7
FBXO42	ENSG00000037637.10	3654.77	0.573612	0.801853	0.250698	3.19848	0.00138154	0.030671	4472.24	3676.74	5786.01	2469.31	2957.74	2566.57
SDHB	ENSG00000117118.9	10033.3	0.571807	0.806399	0.197419	4.08472	4.41308e-05	0.00222078	13890.8	11783.9	12624.5	6047.29	8542.97	7310.16
AL121753.1	ENSG00000261582.1	12795.4	0.571724	0.80661	0.198425	4.06506	4.80203e-05	0.00237585	17316.3	16068.8	15461.9	8405.35	11376.9	8143.12
PLIN3	ENSG00000105355.8	37303.5	0.570413	0.80992	0.195438	4.14413	3.41108e-05	0.00180017	43854.8	43959.2	54710.7	25487	31918.8	23890.6
GAMT	ENSG00000130005.12	6119.61	0.569386	0.812522	0.192828	4.21371	2.51209e-05	0.00142435	7780.39	6511.39	9103.69	4622.94	4193.25	4506
PCMT1	ENSG00000120265.17	12481	0.569065	0.813334	0.17077	4.76275	1.90968e-06	0.000180298	16278.4	14191.6	17254.8	7870.03	9453.04	9838.05
GAPDH	ENSG00000111640.14	345249	0.567578	0.817109	0.150418	5.43225	5.56481e-08	9.23669e-06	468305	411600	441556	227153	284852	238028
NCEH1	ENSG00000144959.9	6184.15	0.567461	0.817407	0.188237	4.34243	1.40918e-05	0.000923683	6803.31	8526.59	8343.76	4496.48	4978.52	3956.22
ARPC1B	ENSG00000130429.14	14526.9	0.566673	0.819412	0.178248	4.59703	4.28563e-06	0.000362991	18642.8	16138.8	20853.7	10717.8	11504.5	9303.47
SLC9A3R2	ENSG00000065054.13	6530.98	0.565635	0.822056	0.21217	3.87452	0.000106834	0.00434949	9062.63	7244.58	8722.5	4843.54	5426.84	3885.77
MRPL17	ENSG00000158042.8	7542.34	0.564166	0.825809	0.242429	3.4064	0.000658269	0.0179688	10885.6	7990.71	10056.2	5471.08	6499.15	4351.29
CLEC3B	ENSG00000163815.5	461.824	0.563552	0.827379	0.255092	3.24346	0.00118089	0.0274265	555.225	644.777	572.181	321.381	329.277	348.103
ALDOA	ENSG00000149925.18	65194.3	0.561633	0.8323	0.21237	3.91911	8.88768e-05	0.00379515	83468.5	66822.9	100193	41269.9	50525.3	48886.4
ACAA1	ENSG00000060971.17	6488.38	0.561197	0.833422	0.172507	4.83123	1.35689e-06	0.000136232	7997.84	8395.05	8541.26	4183.66	4369.88	5442.56
SELENOT	ENSG00000198843.12	11632.5	0.560862	0.834281	0.255588	3.26417	0.00109787	0.0260626	13447.9	14816.9	16451.8	7228.22	11005.3	6844.64
AL049779.1	ENSG00000258466.5	3165.58	0.560817	0.834399	0.165451	5.04316	4.57895e-07	5.20925e-05	3953.26	3764.08	4451.47	2121.31	2461.42	2241.95
DOLK	ENSG00000175283.7	4647.72	0.560022	0.836444	0.223088	3.74939	0.000177268	0.00632328	5173.16	6461.79	6239.53	3235.68	2796.46	3979.7
ALDOA	ENSG00000285043.1	63588.3	0.558792	0.839616	0.213148	3.93913	8.17791e-05	0.00358035	81586.8	65301.5	97870.5	39998.6	49287.9	47484.3
AC006064.4	ENSG00000269968.1	96831.8	0.557886	0.841957	0.154268	5.45776	4.82186e-08	8.27029e-06	129599	116399	126939	63069.6	79847.3	65138.1
GATB	ENSG00000059691.11	3438.35	0.555949	0.846974	0.238833	3.5463	0.000390687	0.0119304	4241.74	4378.66	4636.78	1996.75	2294.38	3081.82
PTTG1	ENSG00000164611.12	12866.6	0.555855	0.84722	0.229589	3.69016	0.000224112	0.00762425	14157.5	19319.6	16142.2	10846.1	7451.46	9282.75
PTPN6	ENSG00000111679.16	1932.72	0.554843	0.849848	0.160215	5.30442	1.13031e-07	1.66171e-05	2498.51	2666.45	2293.6	1424.35	1333.43	1379.98
AL355312.2	ENSG00000231760.5	1557.8	0.554373	0.851072	0.278251	3.05865	0.00222338	0.0424112	2075.93	1766.13	2170.06	842.437	1182.71	1309.53
MIR4709	ENSG00000283944.1	5112	0.553773	0.852634	0.148429	5.74441	9.22422e-09	1.97763e-06	6954.8	6493.06	6293.99	3721.55	3929.25	3279.35
CAVIN3	ENSG00000170955.9	31249	0.551793	0.857802	0.236933	3.62044	0.000294099	0.00935572	42761	30770.3	47291.1	21814	19205.6	25651.9
ENO1	ENSG00000074800.15	296909	0.549645	0.863429	0.157253	5.49071	4.00322e-08	7.16925e-06	403547	323279	422761	206193	220197	205476
TPI1	ENSG00000111669.14	198766	0.547535	0.868978	0.225077	3.8608	0.000113016	0.00452581	238465	213422	318753	120595	142626	158734
DCAF4	ENSG00000119599.16	2452.16	0.542618	0.88199	0.210371	4.19255	2.75834e-05	0.00153438	2834.11	3683.21	3021.83	1760.94	1876.78	1536.07
AC068733.3	ENSG00000282556.2	13587.3	0.539799	0.889507	0.238923	3.72299	0.000196876	0.00685635	18616	13475.6	20851.3	9391.36	8325.05	10864.4
CD81	ENSG00000110651.11	1679.47	0.538632	0.892628	0.252661	3.53291	0.000411008	0.0124402	2347.02	2032.45	2168.43	928.012	1205.75	1395.17
ACOX2	ENSG00000168306.12	2514.71	0.536263	0.898988	0.273285	3.28956	0.00100345	0.0244415	3219	3176.45	3427.39	2030.03	1985.26	1250.13
YIPF1	ENSG00000058799.14	3824.49	0.535593	0.90079	0.259136	3.47613	0.000508698	0.0144814	5008.62	5433.17	4502.67	2321.93	3448.29	2232.28
RNF25	ENSG00000163481.7	2288.85	0.534541	0.903629	0.264901	3.4112	0.000646788	0.0177496	3300.18	2639.49	3010.45	1998.65	1492.79	1291.57
EIF3H	ENSG00000147677.10	12688.4	0.53236	0.909527	0.23708	3.83637	0.000124866	0.0048804	16829.2	17031.6	15822.7	10318.4	9722.8	6405.37
CD9	ENSG00000010278.13	24920	0.531948	0.910642	0.249812	3.64531	0.00026707	0.00868379	33412.1	31196.2	32994.7	21359.5	18311.9	12245.8
GLB1	ENSG00000170266.15	16370.5	0.531262	0.912505	0.180374	5.05896	4.21543e-07	4.87427e-05	21784.2	18718	23643.1	10217.6	12975.3	10885.1
TCEA3	ENSG00000204219.10	2401.12	0.529708	0.91673	0.279848	3.27581	0.00105359	0.0253849	3282.78	3483.74	2652.84	1799.92	1949.74	1237.7
HMOX2	ENSG00000103415.11	5242.77	0.528684	0.919523	0.285539	3.22031	0.00128051	0.0289303	7054.11	6166.36	7357.88	3042.66	4933.4	2902.24
TIMP1	ENSG00000102265.11	30837.2	0.526528	0.925419	0.221987	4.16879	3.06222e-05	0.00166297	42001.4	33982.4	45222.6	23315.3	23710.8	16790.4
NOB1	ENSG00000141101.12	2044.72	0.525399	0.928516	0.267058	3.47683	0.000507374	0.0144637	2921.09	2104.69	3016.95	1286.48	1662.71	1276.38
PRDX4	ENSG00000123131.12	12024.8	0.524739	0.930327	0.304237	3.0579	0.00222892	0.0424457	15918.9	15227.7	16173.9	10414.5	9253.36	5160.77
ACAD8	ENSG00000151498.11	6203.64	0.52399	0.932388	0.311342	2.99474	0.00274679	0.0491603	6970.03	8174.01	9280.05	2946.63	5726.35	4124.74
DHRS4	ENSG00000157326.18	2219.52	0.521031	0.94056	0.253124	3.71581	0.000202552	0.0070066	3361.79	2236.23	3156.75	1397.72	1649.27	1515.35
PIGK	ENSG00000142892.14	3941.52	0.517672	0.94989	0.221974	4.27929	1.87491e-05	0.00112736	4177.23	6193.31	5213.02	2632.85	2879.98	2552.76
S100A4	ENSG00000196154.11	53924.3	0.517198	0.951211	0.311757	3.05113	0.0022798	0.0431106	92821.8	73621.1	46809.9	42199.8	38866.2	29226.8
RBM42	ENSG00000126254.11	8611.12	0.516758	0.952438	0.220292	4.32353	1.53552e-05	0.000978453	11251.6	9347.12	13465.8	6636.8	5840.59	5124.85
NUP54	ENSG00000138750.14	4063.88	0.515246	0.956666	0.275002	3.47877	0.000503727	0.0144046	4397.58	5634.79	6059.91	3445.81	2144.62	2700.56
ETFB	ENSG00000105379.9	7547.08	0.515206	0.956779	0.215345	4.443	8.87139e-06	0.000633996	8554.52	9160.58	12169.4	4617.24	5172.44	5608.33
AC008750.4	ENSG00000267984.1	2254.7	0.51512	0.95702	0.230997	4.143	3.42785e-05	0.001804	2543.45	2797.99	3586.69	1410.08	1525.43	1664.54
F2RL1	ENSG00000164251.4	8720.47	0.51509	0.957104	0.128862	7.42737	1.10774e-13	9.49982e-11	11618.4	12179.6	10738.1	6320.18	5854.03	5612.47
CD74	ENSG00000019582.14	57950.4	0.514604	0.958465	0.31983	2.99679	0.00272835	0.0489154	73404.2	49795.6	106366	33296.2	44148.1	40692.1
GBP1	ENSG00000117228.9	2719.03	0.513827	0.960646	0.309669	3.10217	0.00192109	0.0384255	3983.7	2586.66	4206.83	1876.94	2191.66	1468.39
JMJD4	ENSG00000081692.12	2424.97	0.508017	0.977052	0.290506	3.36328	0.000770232	0.0201179	3612.58	3507.46	2527.67	1787.56	1244.15	1870.36
SLC20A1	ENSG00000144136.10	40553.9	0.508011	0.977068	0.24488	3.98999	6.6077e-05	0.00306997	47444.2	44541.4	69368.8	27941.1	30568.1	23459.7
DLEC1	ENSG00000008226.19	1108.17	0.507511	0.978489	0.268227	3.64799	0.0002643	0.00860732	1381.54	1490.1	1537.74	619.942	696.954	922.749
LINC00704	ENSG00000231298.6	5203.1	0.507223	0.979307	0.160133	6.11559	9.61975e-10	2.91167e-07	7084.55	6482.28	7144.13	3076.89	3618.21	3812.56
CC2D2A	ENSG00000048342.15	2733.53	0.505918	0.983025	0.264419	3.71768	0.000201058	0.00697836	3629.25	3366.21	3895.54	1389.16	2283.82	1837.21
ASPH	ENSG00000198363.17	31036.5	0.505584	0.983978	0.188423	5.22217	1.76835e-07	2.4427e-05	34780.5	39969.7	48936.1	20965.8	22360.1	19206.4
SPR	ENSG00000116096.5	3590.16	0.5051	0.985359	0.314136	3.13672	0.00170847	0.0355358	5151.41	3767.31	5392.64	1678.22	2955.82	2595.58
ARHGAP40	ENSG00000124143.10	1987.61	0.503921	0.988729	0.216038	4.57665	4.72479e-06	0.00038437	2946.46	2599.6	2383.81	1527.99	1181.75	1286.05
AC008750.8	ENSG00000269403.1	3345.28	0.503621	0.989589	0.228244	4.33566	1.45326e-05	0.000942913	3795.97	4181.35	5370.7	2018.62	2208.94	2496.12
NABP2	ENSG00000139579.12	4763.1	0.503199	0.9908	0.251557	3.93867	8.19331e-05	0.00358035	6930.88	5891.41	6188.33	2345.7	3507.81	3714.48
GALE	ENSG00000117308.14	10703.8	0.50315	0.99094	0.185354	5.3462	8.98199e-08	1.36939e-05	15723.9	12055.6	14946.6	7301.44	7825.86	6369.46
HIST2H2AC	ENSG00000184260.5	426.111	0.502578	0.992582	0.311116	3.19039	0.00142081	0.0310766	557.399	480.888	663.209	309.02	272.638	273.51
TCTN3	ENSG00000119977.20	11444.1	0.501899	0.994531	0.315098	3.15626	0.00159806	0.0339435	13996.6	15270.9	16452.6	8114.4	10052.1	4778.13
PSTK	ENSG00000179988.14	1458.98	0.501182	0.996593	0.314308	3.17076	0.00152042	0.0327739	2230.32	1956.98	1645.02	1000.27	1205.75	715.545
SEMA4B	ENSG00000185033.14	1463.74	0.500582	0.998321	0.328836	3.03592	0.00239803	0.0448692	2251.34	1470.7	2131.05	933.717	1222.07	773.562
ZNF629	ENSG00000102870.5	804.118	0.500219	0.999367	0.313397	3.18882	0.00142854	0.0311463	907.495	1266.91	1041.95	440.235	643.195	524.917
LPAR1	ENSG00000198121.13	2755.4	0.499235	1.00221	0.301219	3.32717	0.000877317	0.0221286	3132.02	4049.81	3846.78	2381.83	1777.91	1344.06
AC016722.2	ENSG00000228925.1	1662.86	0.492313	1.02235	0.28508	3.5862	0.000335533	0.0105113	1991.85	1828.67	2864.97	988.865	1211.51	1091.28
CMBL	ENSG00000164237.8	2807.08	0.489429	1.03083	0.247165	4.17061	3.03791e-05	0.00165413	3099.4	4693.51	3515.98	2029.07	1730.87	1773.67
RAC2	ENSG00000128340.14	6546.36	0.488143	1.03462	0.191383	5.40603	6.44361e-08	1.04427e-05	9490.28	8216.06	8689.18	4367.17	4926.68	3588.78
SCARB1	ENSG00000073060.15	1417.28	0.487095	1.03773	0.302153	3.43444	0.000593787	0.0165578	1851.23	2139.19	1727.11	676.992	979.192	1129.95
CST3	ENSG00000101439.8	115207	0.486891	1.03833	0.310545	3.34357	0.000827078	0.0211992	142633	160129	162128	68528.3	107477	50343.7
TOR2A	ENSG00000160404.17	1606.95	0.484827	1.04446	0.308378	3.38694	0.000706768	0.0189164	2149.86	1725.16	2618.7	912.798	1315.19	919.987
LDHA	ENSG00000134333.13	147885	0.481805	1.05348	0.184701	5.70371	1.17229e-08	2.48743e-06	181561	173996	243247	97536.3	92917.6	98053.2
HMSD	ENSG00000221887.5	305.02	0.481639	1.05398	0.350696	3.00538	0.00265246	0.0478885	446.499	404.334	384.434	235.806	167.039	192.009
CCNT1	ENSG00000129315.10	1252.97	0.481363	1.0548	0.321012	3.28587	0.00101668	0.0246774	1519.98	2073.42	1480.84	768.272	648.955	1026.35
SUCLG2	ENSG00000172340.14	5267.44	0.479137	1.06149	0.287022	3.69828	0.000217061	0.00742119	7347.66	5633.72	8386.02	2970.4	4410.2	2856.65
BX640514.2	ENSG00000273812.1	867.222	0.471679	1.08412	0.317901	3.41025	0.000649033	0.0177638	1385.89	986.574	1163.05	452.596	680.634	534.587
AL049629.2	ENSG00000284969.1	17501.4	0.471672	1.08415	0.238534	4.54503	5.49269e-06	0.00043149	20872.4	20268.4	30212.6	10598.9	12926.3	10129.5
PRR4	ENSG00000111215.12	429.78	0.469436	1.091	0.35335	3.08759	0.00201788	0.0397055	640.03	599.492	516.1	290.954	323.517	208.586
FBXO38	ENSG00000145868.16	4561.86	0.468251	1.09465	0.296338	3.69391	0.000220831	0.00753541	6759.82	6217.03	5666.54	3825.2	2876.14	2026.46
TFPT	ENSG00000105619.13	1436.11	0.467906	1.09571	0.356762	3.07126	0.00213155	0.0411472	1990.4	1996.87	1883.97	1182.83	990.712	571.884
AGR2	ENSG00000106541.11	8372.31	0.461407	1.11589	0.322104	3.46438	0.000531464	0.0150255	13280.4	13676.2	7416.4	5295.18	4265.25	6300.39
GEMIN6	ENSG00000152147.10	1076.53	0.459438	1.12206	0.286832	3.9119	9.15747e-05	0.00387021	1691.77	1439.43	1295.53	739.747	762.234	530.443
TRIM32	ENSG00000119401.10	5035.83	0.459421	1.12211	0.356953	3.14358	0.00166893	0.0350565	6834.48	7458.07	6411.84	2471.21	4783.64	2255.76
MORN2	ENSG00000188010.13	1656.21	0.446681	1.16268	0.364245	3.19203	0.00141275	0.0309331	2375.29	2487.46	2007.51	1210.41	1233.59	622.994
SLC9A3R1	ENSG00000109062.11	3272.76	0.446496	1.16328	0.349457	3.32883	0.000872123	0.0220516	4280.88	4569.51	4726.18	2027.17	2786.86	1245.99
CYB5D2	ENSG00000167740.9	3284.31	0.445123	1.16773	0.331759	3.5198	0.000431867	0.0129119	4997.75	2860.53	5777.07	1829.4	2032.3	2208.8
RITA1	ENSG00000139405.15	4431.1	0.440346	1.18329	0.374862	3.1566	0.00159621	0.0339392	7170.08	5239.09	6050.16	2394.19	4002.21	1730.85
NFIC	ENSG00000141905.18	3232.97	0.437722	1.19191	0.278124	4.28554	1.82294e-05	0.00111005	5668.22	3545.2	4278.35	1690.58	2307.82	1907.66
AQP1	ENSG00000240583.11	2570.06	0.424475	1.23625	0.277054	4.46212	8.11546e-06	0.000590221	4019.94	3661.65	3143.74	1171.42	1915.18	1508.45
TRNAU1AP	ENSG00000180098.9	3128.18	0.424264	1.23697	0.336853	3.67212	0.000240544	0.00803879	4479.49	4110.19	4589.64	1871.24	2530.54	1187.97
AL355075.4	ENSG00000259001.3	861.209	0.416003	1.26533	0.391538	3.2317	0.00123055	0.0282355	972.73	1035.09	1641.77	650.369	447.356	419.934
DHRS3	ENSG00000162496.8	4938.63	0.413643	1.27354	0.419993	3.03229	0.00242708	0.0452893	6417.7	5057.95	9486.49	3826.15	3199.65	1643.82
GORASP1	ENSG00000114745.13	3823.44	0.413052	1.2756	0.361721	3.52649	0.000421114	0.0126346	6700.39	3788.88	5744.56	1490.9	2508.46	2707.47
SIGIRR	ENSG00000185187.12	2697.53	0.41253	1.27743	0.381873	3.34517	0.000822336	0.0211302	2916.02	3521.48	5021.21	1177.13	2220.46	1328.87
PIGV	ENSG00000060642.10	3979.8	0.405962	1.30058	0.329317	3.94934	7.83685e-05	0.00349887	7107.02	4834.75	5040.72	2203.08	1647.35	3045.9
GALNT10	ENSG00000164574.15	6425.48	0.405248	1.30312	0.339998	3.83273	0.000126727	0.00493061	9588.13	8972.97	8875.3	4931.01	3997.41	2188.08
PUS3	ENSG00000110060.8	1514.25	0.401022	1.31825	0.399897	3.29647	0.000979078	0.0239612	2077.38	2852.98	1555.62	1108.67	902.393	588.46
KAZALD1	ENSG00000107821.14	3271.13	0.399664	1.32314	0.257859	5.13125	2.87827e-07	3.54585e-05	4335.25	4041.18	5644.59	1586.94	1764.47	2254.38
PROCR	ENSG00000101000.5	2067.48	0.397075	1.33252	0.318616	4.1822	2.88698e-05	0.00158876	3324.1	2888.56	2667.47	1598.35	1036.79	889.597
AL356652.1	ENSG00000278367.1	328.754	0.383342	1.3833	0.430338	3.21444	0.001307	0.0293858	588.567	377.378	460.02	232.954	147.839	165.763
RPL23AP82	ENSG00000184319.15	2907.12	0.380895	1.39254	0.413349	3.36891	0.000754666	0.0198119	3629.98	4422.87	4579.88	1852.22	2133.1	824.673
MUL1	ENSG00000090432.6	6257.04	0.375667	1.41247	0.242625	5.82164	5.82743e-09	1.36296e-06	10752.9	8033.84	8504.68	3916.48	3648.93	2685.37
APCDD1L-AS1	ENSG00000231290.5	2930.09	0.370871	1.43101	0.378692	3.77882	0.000157572	0.00579132	3966.3	3065.39	5793.33	1520.38	2092.78	1142.39
NSUN4	ENSG00000117481.10	1952.47	0.364415	1.45635	0.394293	3.69356	0.000221134	0.00753541	2159.29	3673.51	2754.43	1234.18	1244.15	649.24
PKP2	ENSG00000057294.14	3672.79	0.356579	1.48771	0.309256	4.81061	1.50473e-06	0.000150295	4061.26	6608.43	5575.51	2470.26	1607.03	1714.27
TYW3	ENSG00000162623.15	1991.97	0.348179	1.5221	0.354527	4.29332	1.7602e-05	0.00108794	1968.66	3896.7	3000.7	1218.02	1009.91	857.825
RPPH1	ENSG00000277209.1	738.948	0.345198	1.5345	0.488883	3.13879	0.00169647	0.0354485	887.2	899.238	1510.1	557.187	334.077	245.882
TSPAN1	ENSG00000117472.9	2420.66	0.344647	1.53681	0.359127	4.27928	1.87498e-05	0.00112736	3624.18	4377.59	2800.76	1669.66	1198.07	853.681
RAMP1	ENSG00000132329.10	2681.6	0.34409	1.53914	0.435778	3.53194	0.000412515	0.0124492	2873.25	2603.91	6493.11	1200.9	1404.47	1513.97
ADIRF	ENSG00000148671.13	5875.1	0.339947	1.55662	0.415518	3.74621	0.000179523	0.0063816	7224.44	8579.42	10504.9	3473.39	3972.45	1496.01
ARHGDIB	ENSG00000111348.8	13214.1	0.337537	1.56688	0.31583	4.96115	7.00777e-07	7.63143e-05	15604.3	15508.1	28163.6	5542.4	7284.42	7181.7
ADIRF-AS1	ENSG00000272734.1	6116.2	0.334617	1.57942	0.419821	3.76213	0.000168475	0.00610483	7679.64	8872.7	10945.4	3723.46	3977.25	1498.78
AL136982.7	ENSG00000273413.1	3808.33	0.33457	1.57962	0.43022	3.67165	0.000240986	0.00803879	4662.87	5501.09	6958.82	2167.9	2600.62	958.665
FDXACB1	ENSG00000255561.6	732.282	0.291703	1.77743	0.53382	3.32964	0.000869592	0.0220516	1251.79	969.323	1180.94	234.855	560.635	196.153
HLA-DRB1	ENSG00000196126.11	3889.08	0.285373	1.80908	0.473736	3.81874	0.000134132	0.00510625	5740.7	4006.68	8407.15	1445.26	2701.42	1033.26
SERPINA1	ENSG00000197249.13	9762.1	0.279967	1.83667	0.348022	5.27746	1.30984e-07	1.91199e-05	13817.6	11232.9	20710.7	5662.2	3161.25	3987.99
FLNC	ENSG00000128591.15	2685.23	0.279844	1.83731	0.568358	3.23266	0.00122643	0.0281724	5490.63	5313.48	1784.81	789.19	1854.7	878.546
HLA-DRB5	ENSG00000198502.5	954.429	0.275939	1.85758	0.556088	3.34044	0.000836453	0.0213676	1353.27	1055.58	2079.84	326.135	679.674	232.069
PTGES	ENSG00000148344.10	5226.33	0.270176	1.88803	0.614708	3.07143	0.00213038	0.0411472	7054.11	3485.9	14148.5	3266.11	2357.74	1045.69
CST4	ENSG00000101441.4	11289.1	0.269199	1.89325	0.500053	3.78611	0.000153027	0.00564374	16044.2	14488.1	22836	2435.08	8477.69	3453.4
AFAP1-AS1	ENSG00000272620.1	1458.19	0.26782	1.90066	0.600272	3.16634	0.00154371	0.0330276	2575.34	2116.55	2209.88	921.356	735.354	190.628
ID1	ENSG00000125968.8	8531.67	0.266379	1.90845	0.464456	4.109	3.97372e-05	0.0020498	14741	10322.9	15359.5	5834.3	3176.61	1755.71
SLC37A2	ENSG00000134955.11	4156.78	0.266088	1.91003	0.515118	3.70794	0.000208955	0.00717981	7128.04	4252.51	8319.38	2394.19	2115.82	730.74
OSGIN2	ENSG00000164823.10	280.408	0.252551	1.98535	0.529335	3.75065	0.000176379	0.00630248	578.419	382.769	381.183	85.5748	87.3593	167.145
LAPTM5	ENSG00000162511.7	6259.77	0.230937	2.11443	0.419945	5.035	4.7784e-07	5.39357e-05	8039.16	8797.22	13677.1	2835.38	2959.66	1250.13
LINC02454	ENSG00000256268.1	208.072	0.228099	2.13227	0.551317	3.86759	0.000109918	0.00444035	434.177	349.344	232.448	64.6565	61.4395	106.365
KRT81	ENSG00000205426.10	5708.25	0.225741	2.14726	0.354839	6.05136	1.43627e-09	4.10211e-07	12998.5	6282.81	8659.92	2383.73	1585.91	2338.64
CARD8-AS1	ENSG00000268001.1	156.224	0.208304	2.26324	0.609526	3.71311	0.00020473	0.00706555	147.867	283.573	344.609	58.9516	59.5195	42.8222
DUSP1	ENSG00000120129.5	22020.1	0.201985	2.30768	0.580628	3.97446	7.05392e-05	0.00323101	23490.5	14138.7	72289.8	8306.46	7820.1	6075.23
RASD1	ENSG00000108551.4	4374.36	0.194391	2.36296	0.725719	3.25603	0.00112981	0.0266367	2310.05	4140.38	15524.5	1480.44	1991.02	799.808
ZNF823	ENSG00000197933.12	465.831	0.167783	2.57533	0.861642	2.98887	0.00280015	0.0497691	535.654	1004.9	853.394	90.329	280.318	30.3899
TAF6L	ENSG00000162227.7	151.63	0.147654	2.75971	0.753201	3.66398	0.000248329	0.00821722	323.277	250.148	218.632	31.3774	17.2799	69.0681
TMEM200B	ENSG00000253304.1	106.964	0.138394	2.85315	0.745153	3.82894	0.000128694	0.00496958	128.296	281.416	154.424	38.0333	23.0398	16.5763
LINC01234	ENSG00000249550.6	781.781	0.132589	2.91497	0.741611	3.93059	8.47367e-05	0.00367168	1280.06	1352.09	1509.29	38.9841	307.197	203.06
CALB2	ENSG00000172137.18	220.843	0.129664	2.94715	0.869816	3.38825	0.000703398	0.0188753	527.681	430.211	214.568	13.3116	50.8796	88.4071
RPS6KA5	ENSG00000100784.11	327.865	0.123013	3.02312	0.93036	3.24941	0.00115645	0.0270477	363.868	389.239	998.878	23.7708	155.519	35.9154
EPHA5-AS1	ENSG00000250846.6	55.5663	0.110391	3.17931	1.00247	3.17147	0.00151668	0.0327558	69.5843	79.7885	151.173	9.50832	19.1998	4.14408
PRR5L	ENSG00000135362.13	819.001	0.10539	3.2462	1.0162	3.19443	0.00140106	0.0308413	1546.8	1429.72	1469.46	309.971	149.759	8.28817
HLA-DPB1	ENSG00000223865.10	439.086	0.102532	3.28586	0.930657	3.53068	0.000414487	0.0124904	832.112	877.674	680.277	98.8865	137.279	8.28817
SDC3	ENSG00000162512.15	745.169	0.0993698	3.33105	1.05094	3.16958	0.00152662	0.0328633	1558.4	1689.58	819.259	342.299	17.2799	44.2036
C11orf45	ENSG00000174370.9	155.294	0.0985001	3.34373	1.06809	3.13057	0.00174468	0.0359089	364.593	288.964	195.062	26.6233	53.7596	2.76272
FAM86B2	ENSG00000145002.12	53.9928	0.0901959	3.47079	0.87595	3.96232	7.42247e-05	0.00335021	72.4836	147.717	77.2119	10.4591	10.5599	5.52544
FP565260.3	ENSG00000277117.4	82.5971	0.0893578	3.48426	0.961813	3.6226	0.000291659	0.00929246	96.4032	195.158	163.364	3.80333	23.0398	13.8136
MUC5AC	ENSG00000215182.8	874.008	0.088442	3.49912	1.07821	3.2453	0.00117327	0.027294	2186.11	1068.52	1563.74	133.116	287.038	5.52544
PRR7-AS1	ENSG00000246334.2	144.228	0.0855452	3.54717	1.04317	3.40038	0.000672927	0.0182668	302.257	354.735	140.607	28.5249	36.4797	2.76272
NHSL2	ENSG00000204131.9	701.949	0.0792736	3.65702	0.913435	4.00359	6.23892e-05	0.00293172	734.984	1164.48	2003.44	129.313	167.039	12.4323
TMEM9B-AS1	ENSG00000254860.5	74.7766	0.0788859	3.66409	0.95661	3.83029	0.000127995	0.00496958	166.712	155.264	94.2798	12.3608	17.2799	2.76272
MT1A	ENSG00000205362.11	122.913	0.0661126	3.91893	0.963271	4.06836	4.73453e-05	0.00235377	219.625	209.175	263.333	8.55748	32.6397	4.14408
AL157702.2	ENSG00000227482.1	122.639	0.0593871	4.07371	1.16468	3.49769	0.000469304	0.013701	260.941	243.678	190.185	1.90166	33.5997	5.52544
HSPA1L	ENSG00000204390.9	143.264	0.0512733	4.28565	1.00518	4.26357	2.0119e-05	0.0011865	48.564	284.651	484.403	11.41	15.3599	15.195
CCDC74B	ENSG00000152076.18	100.354	0.0499705	4.32278	1.36242	3.17287	0.00150941	0.032633	82.6313	185.454	305.596	24.7216	0.959992	2.76272
TCTE3	ENSG00000184786.5	127.892	0.0470425	4.40989	1.30435	3.38092	0.000722428	0.0192074	72.4836	524.016	136.543	1.90166	26.8798	5.52544
ZFP69B	ENSG00000187801.14	368.913	0.0453988	4.4612	1.37798	3.23749	0.00120586	0.0278239	408.808	886.299	822.51	1.90166	91.1993	2.76272
ZNF521	ENSG00000198795.10	115.527	0.0430439	4.53805	1.00275	4.52562	6.02192e-06	0.000464551	295.008	273.869	95.9053	19.0166	3.83997	5.52544
NEMP2	ENSG00000189362.11	148.942	0.0415743	4.58816	1.12408	4.0817	4.47073e-05	0.00224273	348.646	152.029	357.613	3.80333	28.7998	2.76272
LRRC37A6P	ENSG00000230445.4	61.3652	0.0404873	4.62639	1.3776	3.3583	0.000784235	0.0203545	13.0471	242.6	98.3435	8.55748	2.87998	2.76272
AC008105.3	ENSG00000267121.5	111.53	0.036576	4.77296	1.11044	4.29827	1.72137e-05	0.00107033	150.766	411.881	82.9012	1.90166	13.4399	8.28817
CACNA2D4	ENSG00000151062.14	387.377	0.0355479	4.81409	1.36387	3.52972	0.000415992	0.0125175	165.263	609.196	1470.28	3.80333	72.9594	2.76272
ZBTB34	ENSG00000177125.5	141.509	0.0354466	4.81821	1.23733	3.89404	9.85884e-05	0.00409102	285.585	224.27	310.473	7.60665	21.1198	0
CFAP43	ENSG00000197748.12	118.117	0.0339333	4.88116	1.4718	3.31645	0.000911689	0.0228	313.129	153.108	219.444	1.90166	21.1198	0
LGR4	ENSG00000205213.13	142.647	0.0279835	5.15928	1.25993	4.0949	4.22355e-05	0.00215705	114.524	392.473	325.915	7.60665	15.3599	0
PCNPP1	ENSG00000258359.1	19.0803	0.0270351	5.20902	1.66165	3.13484	0.00171946	0.0356394	33.3425	57.1458	21.1317	1.90166	0.959992	0
C19orf38	ENSG00000214212.8	30.0265	0.0258458	5.27393	1.58858	3.3199	0.000900509	0.0226304	31.8928	107.822	35.7613	0	1.91998	2.76272
IQGAP2	ENSG00000145703.15	230.83	0.0243158	5.36196	1.32168	4.05693	4.97223e-05	0.00244244	152.216	745.052	455.144	7.60665	24.9598	0
FEZF1	ENSG00000128610.11	176.31	0.0242238	5.36743	1.40439	3.8219	0.00013243	0.00508521	418.231	232.896	381.996	22.82	1.91998	0
AC004477.1	ENSG00000263412.1	118.4	0.0235273	5.40952	1.38256	3.9127	9.1271e-05	0.00386531	291.384	276.025	126.79	0	13.4399	2.76272
SCIN	ENSG00000006747.14	139.152	0.0223932	5.4808	1.24173	4.41385	1.01549e-05	0.000703732	118.148	170.359	528.292	0.950832	14.3999	2.76272
SUSD3	ENSG00000157303.10	92.4526	0.0223081	5.48629	1.27426	4.30547	1.66634e-05	0.00104563	184.833	51.7547	305.596	1.90166	0.959992	9.66953
MBL1P	ENSG00000242600.8	39.8931	0.0194033	5.68755	1.7343	3.27945	0.00104011	0.0251423	89.8797	135.856	8.94032	0	1.91998	2.76272
C2CD2	ENSG00000157617.16	317.373	0.0190509	5.714	1.31388	4.34895	1.36792e-05	0.000899507	867.629	587.632	412.88	5.70499	0	30.3899
AC104596.1	ENSG00000250326.1	27.4991	0.018483	5.75766	1.92093	2.99734	0.0027235	0.048871	78.2823	30.1902	53.6419	0	2.87998	0
CCDC96	ENSG00000173013.5	27.658	0.0182534	5.77569	1.92575	2.99919	0.00270696	0.048659	87.7052	38.816	36.574	2.85249	0	0
DEPTOR	ENSG00000155792.9	67.7242	0.0178051	5.81156	1.35796	4.27961	1.87217e-05	0.00112736	159.464	64.6934	174.743	0	1.91998	5.52544
LINC00672	ENSG00000263874.2	65.9783	0.0177526	5.81583	1.50973	3.85223	0.000117046	0.00463278	274.713	81.945	32.5103	1.90166	4.79996	0
TPPP3	ENSG00000159713.10	86.0991	0.0176977	5.82029	0.976952	5.9576	2.55969e-09	6.93203e-07	168.162	235.053	104.033	1.90166	1.91998	5.52544
RNU2-63P	ENSG00000222724.1	39.1426	0.0172391	5.85817	1.77528	3.29986	0.000967319	0.0237582	57.2621	88.4143	85.3394	0	3.83997	0
XDH	ENSG00000158125.9	149.434	0.0163094	5.93815	1.01822	5.83187	5.48083e-09	1.29662e-06	524.057	174.672	183.683	9.50832	1.91998	2.76272
AP002761.4	ENSG00000260401.1	185.052	0.0160581	5.96055	1.32363	4.50318	6.69439e-06	0.000504703	665.4	171.437	256.018	13.3116	0	4.14408
NUP210	ENSG00000132182.11	221.136	0.0159435	5.97089	1.16486	5.12586	2.96184e-07	3.56495e-05	795.87	108.901	400.689	1.90166	2.87998	16.5763
MCF2L	ENSG00000126217.20	115.807	0.0150136	6.05758	1.66273	3.64316	0.000269316	0.00872925	436.351	217.801	30.072	0.950832	0	9.66953
AL035446.1	ENSG00000234147.1	28.6347	0.0147983	6.07843	1.95703	3.10594	0.00189674	0.0380494	47.8392	86.2579	34.9485	0	0	2.76272
AP000924.1	ENSG00000254416.5	23.6792	0.0143754	6.12026	2.02668	3.01984	0.0025291	0.0465183	65.9601	57.1458	17.0679	1.90166	0	0
ENKUR	ENSG00000151023.16	36.468	0.0139258	6.1661	1.8187	3.39039	0.000697944	0.0188025	63.0608	39.8943	112.973	0	2.87998	0
SMIM31	ENSG00000248771.5	133.662	0.0139212	6.16657	0.941164	6.55207	5.67456e-11	2.24603e-08	115.974	396.786	277.963	3.80333	1.91998	5.52544
AC069277.1	ENSG00000189229.10	73.9118	0.0137529	6.18412	1.20623	5.12683	2.94664e-07	3.56495e-05	81.1817	207.019	149.547	3.80333	1.91998	0
AC110056.1	ENSG00000255450.1	61.3394	0.0136734	6.19249	1.58232	3.91354	9.09523e-05	0.00385975	129.746	218.879	14.6296	1.90166	2.87998	0
LINC01269	ENSG00000258689.1	25.6493	0.0132792	6.23468	1.98766	3.1367	0.00170861	0.0355358	47.8392	83.0232	21.1317	1.90166	0	0
MYO16-AS1	ENSG00000236242.1	25.9542	0.0131565	6.24808	1.87692	3.3289	0.000871883	0.0220516	65.9601	36.6596	51.2037	1.90166	0	0
AC009318.1	ENSG00000257176.2	76.0037	0.0131535	6.2484	1.7204	3.63196	0.000281278	0.00904571	116.699	255.539	78.0246	0	5.75995	0
AC010203.1	ENSG00000257489.6	25.8536	0.0131399	6.2499	2.03682	3.06846	0.00215166	0.041427	44.9398	17.2516	91.0287	1.90166	0	0
ITGB2	ENSG00000160255.17	420.56	0.0130892	6.25548	1.06197	5.89045	3.85142e-09	9.66706e-07	1026.37	1280.93	183.683	2.85249	23.9998	5.52544
AFP	ENSG00000081051.7	33.4091	0.0127714	6.29094	2.06351	3.04866	0.00229862	0.0432802	21.7451	136.934	39.0123	0	0	2.76272
DISP2	ENSG00000140323.5	195.911	0.0126333	6.30662	1.16151	5.4297	5.64496e-08	9.29477e-06	592.916	347.188	221.07	11.41	2.87998	0
HBE1	ENSG00000213931.6	43.5069	0.0126282	6.30721	1.60181	3.93756	8.23139e-05	0.00358938	21.0203	119.683	117.037	0	1.91998	1.38136
2001-03-01	ENSG00000145416.13	55.3372	0.0121803	6.35931	1.66083	3.829	0.000128666	0.00496958	136.994	122.917	68.2715	0	3.83997	0
MEF2C-AS1	ENSG00000248309.7	62.3821	0.0121663	6.36097	1.41079	4.50878	6.52006e-06	0.000493367	229.048	62.5369	78.0246	0	1.91998	2.76272
AC012512.1	ENSG00000226539.1	30.9387	0.01209	6.37004	1.65502	3.84893	0.000118636	0.0046777	71.034	86.2579	26.0082	0.950832	0	1.38136
AP001160.3	ENSG00000269176.2	28.3301	0.012088	6.37028	1.92639	3.30684	0.000943544	0.0233414	53.6379	88.4143	26.0082	0	1.91998	0
MESP1	ENSG00000166823.5	28.8703	0.0118926	6.3938	1.81664	3.51958	0.000432238	0.0129119	66.6849	45.2854	59.3312	0	1.91998	0
CCDC102A	ENSG00000135736.5	136.158	0.0117872	6.40664	0.794984	8.05883	7.70305e-16	1.13246e-12	324.002	230.74	252.767	4.75416	1.91998	2.76272
SMIM25	ENSG00000224397.5	75.4666	0.0115873	6.43131	1.76956	3.63442	0.000278605	0.00898784	262.391	84.1014	100.782	0	0	5.52544
FYB1	ENSG00000082074.16	71.068	0.0106798	6.54898	1.51075	4.33492	1.45816e-05	0.000942913	260.941	131.543	29.2592	1.90166	0	2.76272
AC083799.1	ENSG00000203644.3	39.4106	0.0106258	6.55628	1.8813	3.48496	0.000492202	0.01422	33.3425	77.6321	122.726	0	0	2.76272
AC068860.1	ENSG00000279266.1	19.3889	0.0100622	6.63491	1.99274	3.32954	0.000869887	0.0220516	34.7921	30.1902	50.3909	0	0.959992	0
AC100800.1	ENSG00000187229.3	44.4466	0.00939368	6.73409	1.86144	3.61768	0.000297257	0.00942703	78.2823	149.873	35.7613	0	0	2.76272
AC006330.1	ENSG00000280388.1	36.2412	0.00935378	6.74024	2.01272	3.34881	0.00081158	0.0209323	13.0471	83.0232	119.475	1.90166	0	0
ZNF628	ENSG00000197483.9	55.8426	0.00924671	6.75684	1.3023	5.18839	2.12122e-07	2.76322e-05	136.994	79.7885	115.411	1.90166	0.959992	0
AL355388.2	ENSG00000273002.1	36.9251	0.00920884	6.76276	1.90629	3.54761	0.00038875	0.0119244	101.477	97.0401	21.1317	1.90166	0	0
P2RY6	ENSG00000171631.14	97.5933	0.00899042	6.7974	1.85993	3.65464	0.000257539	0.00848108	39.1412	401.099	139.794	0	0	5.52544
MADCAM1	ENSG00000099866.14	22.1808	0.0087859	6.83059	1.9516	3.5	0.000465252	0.0136408	61.6111	38.816	31.6975	0	0.959992	0
ATP6V0D2	ENSG00000147614.3	77.4305	0.00869528	6.84555	1.52335	4.49376	6.99769e-06	0.000523732	289.21	148.795	22.7572	1.90166	1.91998	0
IL11	ENSG00000095752.6	39.1114	0.00867728	6.84854	1.95246	3.50765	0.000452089	0.0133308	104.376	112.135	16.2551	1.90166	0	0
BCAN	ENSG00000132692.18	39.5733	0.00865688	6.85194	1.81808	3.76878	0.000164046	0.00599715	49.2889	139.091	47.1399	0	1.91998	0
PEX5L	ENSG00000114757.18	48.0782	0.00864499	6.85392	1.831	3.74326	0.000181645	0.0064348	65.9601	47.4418	172.304	0	0	2.76272
C8G	ENSG00000176919.12	100.381	0.00846138	6.88489	1.22523	5.61928	1.91759e-08	3.83183e-06	226.874	267.399	103.22	0.950832	3.83997	0
ABHD17C	ENSG00000136379.11	60.5122	0.00828027	6.91611	1.89236	3.65475	0.000257437	0.00848108	84.081	253.382	22.7572	2.85249	0	0
STXBP5-AS1	ENSG00000233452.6	51.8566	0.00815676	6.93779	2.02048	3.43374	0.000595314	0.0165578	12.3222	172.516	123.539	0	0	2.76272
TNIP3	ENSG00000050730.15	43.2566	0.00789829	6.98424	1.86051	3.75393	0.000174083	0.006253	127.571	105.666	24.3827	0	1.91998	0
MVB12B	ENSG00000196814.14	88.1871	0.0076142	7.03709	1.50018	4.69082	2.72114e-06	0.000247817	202.954	219.958	102.407	3.80333	0	0
TLR5	ENSG00000187554.12	191.823	0.00745214	7.06813	1.20115	5.88448	3.99299e-09	9.90166e-07	173.236	886.299	82.9012	1.90166	3.83997	2.76272
C6orf118	ENSG00000112539.14	90.7244	0.00741929	7.0745	1.4478	4.8864	1.02698e-06	0.000106218	133.37	217.801	189.372	3.80333	0	0
MAGEC1	ENSG00000155495.8	367.786	0.00708976	7.14005	2.27959	3.13216	0.00173524	0.0357958	1780.2	410.803	0	1.90166	0	13.8136
AC007114.1	ENSG00000263004.1	71.4305	0.00701794	7.15474	1.82312	3.92444	8.69322e-05	0.00374318	314.579	38.816	72.3353	2.85249	0	0
C2orf16	ENSG00000221843.4	167.436	0.00698023	7.16251	1.09481	6.54226	6.05963e-11	2.35319e-08	315.304	221.036	460.833	0	1.91998	5.52544
AL928654.1	ENSG00000251602.6	220.542	0.00687116	7.18523	1.10897	6.47918	9.22233e-11	3.33007e-08	678.447	448.541	186.934	3.80333	0	5.52544
SNAP91	ENSG00000065609.14	270.432	0.00679401	7.20152	0.796917	9.03673	1.61425e-19	4.15307e-16	305.881	773.086	532.356	1.90166	3.83997	5.52544
DUOXA1	ENSG00000140254.12	50.8752	0.00665851	7.23059	1.92985	3.7467	0.000179173	0.00638017	165.263	16.1733	121.913	1.90166	0	0
CDH3	ENSG00000062038.13	168.076	0.00648658	7.26833	1.07848	6.73942	1.59023e-11	7.43864e-09	237.746	244.757	519.351	0	3.83997	2.76272
LINC02427	ENSG00000271538.5	53.1485	0.00647041	7.27193	1.56406	4.64938	3.32928e-06	0.000289128	105.101	101.353	110.535	1.90166	0	0
LRRIQ3	ENSG00000162620.15	63.5148	0.00643456	7.27994	1.6986	4.28585	1.82041e-05	0.00111005	57.9869	191.924	128.416	0	0	2.76272
TSHZ1	ENSG00000179981.10	53.3682	0.00638012	7.2922	1.90601	3.82589	0.000130299	0.00501273	180.484	18.3298	119.475	0	1.91998	0
VSIG1	ENSG00000101842.13	56.2483	0.00600516	7.37958	2.03039	3.63457	0.000278445	0.00898784	8.69803	182.22	144.671	1.90166	0	0
SCML2	ENSG00000102098.17	117.168	0.0058604	7.41479	1.13018	6.56072	5.35477e-11	2.20424e-08	355.895	153.108	190.185	1.90166	1.91998	0
POU5F1	ENSG00000204531.17	33.6694	0.00578069	7.43454	2.07669	3.58	0.00034359	0.0107191	24.6444	152.029	24.3827	0	0.959992	0
LINC01748	ENSG00000226476.3	35.4213	0.00549821	7.50682	1.87574	4.00205	6.27951e-05	0.00293698	42.0405	43.1289	125.977	0	0	1.38136
RAB37	ENSG00000172794.19	188.238	0.0054116	7.52973	1.07295	7.01777	2.25442e-12	1.2889e-09	165.263	446.384	512.037	1.90166	3.83997	0
AP001057.1	ENSG00000232124.2	18.5407	0.00535986	7.54359	2.43511	3.09784	0.00194936	0.038851	34.7921	43.1289	33.323	0	0	0
HSFX2	ENSG00000268738.2	18.6824	0.0053186	7.55474	2.43125	3.10734	0.00188779	0.0379438	41.3157	39.8943	30.8847	0	0	0
RPL21P121	ENSG00000237382.2	18.8543	0.00527115	7.56767	2.50276	3.02373	0.00249676	0.0460469	43.4902	51.7547	17.8806	0	0	0
FGFBP1	ENSG00000137440.4	65.6504	0.00519652	7.58824	1.83083	4.1447	3.40262e-05	0.00180017	175.41	193.002	23.5699	0	1.91998	0
SAXO2	ENSG00000188659.9	19.176	0.00518027	7.59276	2.44385	3.10689	0.00189067	0.0379647	39.866	24.7991	50.3909	0	0	0
CRLF2	ENSG00000205755.11	37.5908	0.00517356	7.59463	1.85627	4.09134	4.28887e-05	0.00217422	59.4366	129.387	35.7613	0	0.959992	0
CRLF2	ENSG00000205755.11_PAR_Y	37.5908	0.00517356	7.59463	1.85627	4.09134	4.28887e-05	0.00217422	59.4366	129.387	35.7613	0	0.959992	0
AC034223.1	ENSG00000249102.1	19.2142	0.00517059	7.59546	2.42398	3.13346	0.00172759	0.0357359	35.517	30.1902	49.5781	0	0	0
AL139289.2	ENSG00000234694.1	19.2893	0.00515353	7.60022	2.47285	3.07347	0.00211583	0.040967	28.2686	61.4587	26.0082	0	0	0
AC092153.1	ENSG00000285155.1	19.3138	0.00514436	7.60279	2.44053	3.11522	0.00183808	0.0371516	28.2686	32.3467	55.2674	0	0	0
CDA	ENSG00000158825.5	67.6391	0.00509654	7.61627	1.491	5.10814	3.25338e-07	3.87058e-05	149.316	116.448	138.169	1.90166	0	0
CEP83-AS1	ENSG00000278916.1	168.017	0.00505833	7.62712	1.50532	5.06676	4.04638e-07	4.73197e-05	474.043	380.613	147.922	0	0	5.52544
LZTS1	ENSG00000061337.15	216.898	0.0050023	7.64319	1.08436	7.04857	1.80764e-12	1.12742e-09	662.5	429.133	203.189	3.80333	0	2.76272
ANKRD55	ENSG00000164512.17	20.2809	0.00489941	7.67318	2.52859	3.03457	0.0024088	0.0450187	60.1614	48.52	13.0041	0	0	0
EXOC3L1	ENSG00000179044.15	20.5786	0.00482828	7.69428	2.35625	3.26547	0.00109283	0.0259731	39.1412	38.816	45.5144	0	0	0
SALRNA1	ENSG00000258952.2	20.7326	0.00479461	7.70437	2.41522	3.18993	0.00142309	0.0310935	30.4431	64.6934	29.2592	0	0	0
LINC00899	ENSG00000231711.2	181.184	0.00477305	7.71087	1.70899	4.51194	6.42362e-06	0.000487863	392.861	635.073	53.6419	0	0	5.52544
AC026362.2	ENSG00000280381.1	72.7582	0.0046926	7.7354	1.69552	4.56224	5.061e-06	0.000403742	55.0876	267.399	112.16	1.90166	0	0
AC012442.1	ENSG00000228251.1	21.5432	0.00461218	7.76033	2.3394	3.31723	0.000909153	0.0227803	51.4634	45.2854	32.5103	0	0	0
ABCG2	ENSG00000118777.11	89.5642	0.00438971	7.83166	1.4508	5.39816	6.7329e-08	1.08263e-05	181.209	187.611	165.802	0	0	2.76272
AC009137.1	ENSG00000260999.1	22.8214	0.00435644	7.84264	2.42968	3.22785	0.00124725	0.0283656	26.8189	84.1014	26.0082	0	0	0
RHPN2	ENSG00000131941.7	197.52	0.00429865	7.8619	1.50226	5.23337	1.66449e-07	2.34648e-05	233.397	720.253	225.946	0	0	5.52544
RN7SL443P	ENSG00000241229.3	23.2149	0.00428223	7.86742	2.59757	3.02877	0.00245554	0.0456961	40.5908	90.5707	8.12757	0	0	0
AFAP1L1	ENSG00000157510.13	174.354	0.0042244	7.88704	1.04325	7.56009	4.02796e-14	3.76834e-11	471.144	319.154	251.142	0	1.91998	2.76272
CSPG5	ENSG00000114646.9	23.6971	0.00419078	7.89857	2.49269	3.1687	0.00153124	0.0328633	86.9803	12.9387	42.2633	0	0	0
	ENSG00000285523.1	161.19	0.00416585	7.90717	1.55465	5.08615	3.65413e-07	4.29768e-05	650.903	209.175	103.22	0	3.83997	0
CITED1	ENSG00000125931.10	24.2984	0.0040886	7.93418	2.44488	3.24522	0.00117361	0.027294	23.1948	25.8774	96.718	0	0	0
SIX2	ENSG00000170577.7	83.9307	0.00406136	7.94382	1.77036	4.48712	7.21919e-06	0.000538352	12.3222	307.294	182.057	0.950832	0.959992	0
AC000068.1	ENSG00000185065.6	84.1269	0.00401317	7.96104	1.98458	4.01145	6.03473e-05	0.00287516	11.5974	357.97	133.292	1.90166	0	0
EDNRB	ENSG00000136160.15	91.0076	0.00400704	7.96325	1.3422	5.93297	2.97501e-09	7.85021e-07	252.968	150.951	139.794	0.950832	0	1.38136
AL157712.1	ENSG00000276375.1	86.9695	0.00396924	7.97692	1.45283	5.4906	4.00575e-08	7.16925e-06	178.31	218.879	122.726	1.90166	0	0
CMYA5	ENSG00000164309.14	86.3943	0.00394052	7.9874	1.84278	4.33442	1.46142e-05	0.000942913	333.425	23.7209	159.3	0	1.91998	0
CALHM3	ENSG00000183128.7	190.382	0.0039211	7.99453	1.24382	6.42739	1.2981e-10	4.52838e-08	159.464	242.6	735.545	0	1.91998	2.76272
PCDH1	ENSG00000156453.13	93.9951	0.0039059	8.00013	1.46414	5.46403	4.65433e-08	8.18765e-06	339.948	91.649	130.041	0.950832	0	1.38136
AL132989.2	ENSG00000279636.2	25.7909	0.00385486	8.01911	2.37491	3.3766	0.000733879	0.0193155	28.9934	98.1183	27.6337	0	0	0
SNORA3B	ENSG00000212607.1	25.8111	0.00384873	8.0214	2.39507	3.34913	0.000810653	0.0209323	92.779	44.2072	17.8806	0	0	0
ODF3L2	ENSG00000181781.9	50.5764	0.00384031	8.02456	1.70759	4.69934	2.61008e-06	0.000238759	55.0876	146.638	100.782	0.950832	0	0
AL359715.3	ENSG00000272129.1	26.0504	0.00381288	8.0349	2.32597	3.45444	0.000551442	0.015484	55.0876	21.5645	79.6501	0	0	0
LINC01703	ENSG00000225518.2	26.1687	0.00379571	8.04141	2.28167	3.52435	0.000424523	0.0127184	57.9869	25.8774	73.1481	0	0	0
EPOP	ENSG00000273604.1	26.8885	0.00369378	8.08068	2.30435	3.50671	0.000453678	0.0133585	73.9333	21.5645	65.8333	0	0	0
LINC00471	ENSG00000181798.2	26.931	0.00369165	8.08152	2.35693	3.42883	0.000606195	0.0167923	30.4431	103.509	27.6337	0	0	0
AL160412.1	ENSG00000277270.1	27.4259	0.00362321	8.10852	2.21061	3.66801	0.000244449	0.0081149	34.7921	54.9894	74.7736	0	0	0
	ENSG00000285875.1	27.4369	0.00362149	8.1092	2.15889	3.7562	0.000172514	0.00621837	56.5372	56.0676	52.0164	0	0	0
UNC5C	ENSG00000182168.14	111.895	0.00354153	8.14141	1.50573	5.40697	6.41004e-08	1.04427e-05	207.303	120.761	340.545	0	0	2.76272
AC069224.1	ENSG00000260572.1	28.2146	0.00352301	8.14897	2.20999	3.68734	0.000226609	0.00768755	39.1412	86.2579	43.8889	0	0	0
DENND2C	ENSG00000175984.14	55.9549	0.00346749	8.17189	1.79344	4.55655	5.20003e-06	0.000411643	76.8326	47.4418	210.504	0.950832	0	0
AL441883.1	ENSG00000261071.1	57.4028	0.0033811	8.20829	1.58459	5.18008	2.21791e-07	2.87101e-05	118.148	126.152	99.1563	0	0.959992	0
HTATSF1P2	ENSG00000271361.1	60.2729	0.00322271	8.27751	1.59063	5.20392	1.95132e-07	2.60792e-05	152.216	112.135	95.9053	0	0	1.38136
SERPINA3	ENSG00000196136.17	61.1409	0.00317316	8.29986	1.75929	4.71774	2.38482e-06	0.000219127	57.9869	78.7103	229.197	0.950832	0	0
LTC4S	ENSG00000213316.9	31.6236	0.00314213	8.31404	2.28806	3.63367	0.000279422	0.00900009	94.2287	77.6321	17.8806	0	0	0
AL162171.1	ENSG00000258789.1	32.09	0.00309744	8.33471	2.14718	3.8817	0.00010373	0.00426994	34.7921	92.7272	65.0205	0	0	0
LINC01770	ENSG00000225285.1	32.646	0.00304401	8.35981	2.0758	4.02727	5.64284e-05	0.00271993	68.1346	79.7885	47.9526	0	0	0
AL121583.1	ENSG00000277692.1	32.7087	0.00303919	8.3621	2.23359	3.7438	0.000181258	0.00643215	50.0137	118.605	27.6337	0	0	0
ADRA1B	ENSG00000170214.4	32.9165	0.00301892	8.37175	2.33268	3.5889	0.000332071	0.0104506	15.2216	63.6152	118.662	0	0	0
HSFX1	ENSG00000171116.7	33.0099	0.00301003	8.37601	2.1339	3.92521	8.6655e-05	0.00373906	90.6045	73.3192	34.1358	0	0	0
ALB	ENSG00000163631.16	33.2843	0.00298624	8.38745	2.24171	3.74155	0.000182888	0.0064677	20.2954	94.8836	84.5267	0	0	0
AC103706.1	ENSG00000261220.2	35.5155	0.00279673	8.48204	2.09354	4.05153	5.08848e-05	0.00248767	108.725	40.9725	63.395	0	0	0
GNRH1	ENSG00000147437.9	36.7254	0.00270495	8.53018	2.11213	4.03866	5.37565e-05	0.00262184	121.772	60.3805	38.1996	0	0	0
AL080317.2	ENSG00000271789.1	37.4201	0.00265576	8.55666	1.9861	4.30826	1.64542e-05	0.00104203	65.9601	92.7272	65.8333	0	0	0
VWA3B	ENSG00000168658.18	37.9876	0.00261683	8.57797	2.13385	4.01995	5.82116e-05	0.00277984	31.8928	129.387	66.646	0	0	0
ADAMTS1	ENSG00000154734.14	288.759	0.00258448	8.59591	1.30965	6.56353	5.25503e-11	2.20424e-08	964.032	669.577	94.2798	1.90166	0	2.76272
SMC2-AS1	ENSG00000270332.1	39.1324	0.00253888	8.62159	2.08	4.14501	3.39805e-05	0.00180017	120.323	78.7103	35.7613	0	0	0
AC120053.1	ENSG00000271971.1	39.5855	0.00251028	8.63794	2.06092	4.19129	2.7737e-05	0.00153463	101.477	100.275	35.7613	0	0	0
CD38	ENSG00000004468.12	157.792	0.00248456	8.6528	1.44557	5.98575	2.15398e-09	5.91111e-07	268.189	510	165.802	0	0	2.76272
HYAL4	ENSG00000106302.9	40.4923	0.00245518	8.66995	2.37417	3.65179	0.00026042	0.00854216	13.0471	181.141	48.7654	0	0	0
CAND2	ENSG00000144712.12	40.4645	0.0024549	8.67012	2.08758	4.15319	3.27873e-05	0.00174602	69.5843	36.6596	136.543	0	0	0
AP005229.2	ENSG00000273119.1	40.4977	0.00245354	8.67092	1.9756	4.389	1.13871e-05	0.000776054	101.477	89.4925	52.0164	0	0	0
SSC4D	ENSG00000146700.8	144.232	0.00239708	8.7045	1.39416	6.24354	4.27776e-10	1.39754e-07	414.606	166.046	282.839	1.90166	0	0
AC107027.3	ENSG00000261167.1	41.6966	0.00238382	8.71251	2.36697	3.68086	0.000232445	0.00786873	8.69803	142.325	99.1563	0	0	0
MYO16	ENSG00000041515.15	41.7395	0.00237991	8.71488	2.28237	3.81834	0.00013435	0.00510625	175.41	57.1458	17.8806	0	0	0
DLL1	ENSG00000198719.8	83.6694	0.00231663	8.75376	1.8244	4.79815	1.60142e-06	0.000156954	366.042	86.2579	48.7654	0.950832	0	0
AL049597.2	ENSG00000261737.1	43.1196	0.00230454	8.7613	1.9602	4.4696	7.83663e-06	0.000576048	52.1882	89.4925	117.037	0	0	0
FAM78B	ENSG00000188859.6	43.6791	0.00227384	8.78065	2.30195	3.81444	0.000136495	0.00514971	192.806	17.2516	52.0164	0	0	0
MCIDAS	ENSG00000234602.7	44.0442	0.00225578	8.79216	1.91585	4.58918	4.45e-06	0.000369314	113.799	86.2579	64.2078	0	0	0
HTR7	ENSG00000148680.15	154.459	0.00222283	8.81339	1.59769	5.51634	3.46124e-08	6.62912e-06	165.987	642.621	116.224	0	1.91998	0
PLIN5	ENSG00000214456.8	45.2528	0.00219604	8.83088	2.28698	3.86138	0.000112751	0.00452581	121.048	139.091	11.3786	0	0	0
LINC00466	ENSG00000224209.7	45.3184	0.00219166	8.83376	2.0813	4.24435	2.19226e-05	0.00127106	168.887	38.816	64.2078	0	0	0
DNAH5	ENSG00000039139.9	159.296	0.00216989	8.84816	1.40443	6.30016	2.97331e-10	1.00322e-07	210.927	518.625	224.321	1.90166	0	0
ERP27	ENSG00000139055.6	46.931	0.0021182	8.88294	2.3152	3.8368	0.000124649	0.0048804	13.0471	202.706	65.8333	0	0	0
AL031283.1	ENSG00000228140.1	48.6724	0.00204133	8.93627	1.97816	4.51747	6.25828e-06	0.000477066	52.913	73.3192	165.802	0	0	0
RIMS3	ENSG00000117016.9	49.3693	0.00201365	8.95597	2.1101	4.24434	2.19233e-05	0.00127106	42.0405	203.784	50.3909	0	0	0
AL049838.1	ENSG00000259969.1	49.5022	0.00200709	8.96068	1.83845	4.87405	1.09333e-06	0.000111955	120.323	97.0401	79.6501	0	0	0
PPP1R36	ENSG00000165807.7	51.0888	0.00194518	9.00588	1.82177	4.94347	7.67457e-07	8.27005e-05	94.2287	126.152	86.1522	0	0	0
DMBT1	ENSG00000187908.17	53.1667	0.00186869	9.06375	1.84946	4.90075	9.54696e-07	0.000100253	82.6313	81.945	154.424	0	0	0
LINC00626	ENSG00000225826.1	55.3812	0.00179365	9.12288	1.99958	4.56241	5.05697e-06	0.000403742	210.203	73.3192	48.7654	0	0	0
NAP1L3	ENSG00000186310.9	59.7155	0.00166419	9.23096	1.89844	4.86239	1.15974e-06	0.000118167	139.169	170.359	48.7654	0	0	0
NRTN	ENSG00000171119.2	60.2717	0.00164926	9.24396	2.52151	3.66605	0.000246328	0.00816414	24.6444	328.858	8.12757	0	0	0
ZFP3	ENSG00000180787.5	449.024	0.00162388	9.26634	0.97051	9.54791	1.32342e-21	5.44771e-18	790.071	1340.23	559.176	1.90166	0	2.76272
RTN4R	ENSG00000040608.13	61.3232	0.00162096	9.26893	2.02263	4.5826	4.59221e-06	0.000376562	34.7921	230.74	102.407	0	0	0
AC105277.1	ENSG00000232453.6	67.6972	0.00146814	9.41179	2.03712	4.62014	3.83477e-06	0.000327499	129.746	247.991	28.4465	0	0	0
JAKMIP2	ENSG00000176049.15	70.0137	0.00141961	9.46029	1.8759	5.04308	4.58106e-07	5.20925e-05	50.0137	215.645	154.424	0	0	0
ADGRE1	ENSG00000174837.14	70.0249	0.0014187	9.46122	1.97936	4.77994	1.75347e-06	0.000168644	268.189	112.135	39.8251	0	0	0
RDH16	ENSG00000139547.7	72.6166	0.00136794	9.51378	1.92888	4.93227	8.12782e-07	8.62303e-05	288.485	86.2579	60.9567	0	0	0
MFSD2A	ENSG00000168389.17	255.282	0.0013381	9.54559	1.60517	5.94678	2.73474e-09	7.30992e-07	666.849	791.416	71.5226	1.90166	0	0
ASIC1	ENSG00000110881.11	78.6275	0.00126406	9.62772	1.69543	5.67861	1.3579e-08	2.85187e-06	105.826	228.583	137.356	0	0	0
GRIN2B	ENSG00000273079.5	91.6733	0.00108356	9.85001	1.94661	5.06008	4.19076e-07	4.87312e-05	403.009	69.0063	78.0246	0	0	0
MPP2	ENSG00000108852.14	110.092	0.000902397	10.114	1.72119	5.87615	4.1991e-09	1.01677e-06	153.665	107.822	399.063	0	0	0
LINC01693	ENSG00000227764.1	110.993	0.000895186	10.1255	1.50442	6.73054	1.6904e-11	7.7315e-09	249.344	226.427	190.185	0	0	0
B3GNT3	ENSG00000179913.10	117.592	0.000845061	10.2087	2.17843	4.68624	2.78268e-06	0.000251198	8.69803	311.607	385.247	0	0	0
LINC01561	ENSG00000177234.7	135.137	0.000735371	10.4092	1.79782	5.78994	7.04133e-09	1.59258e-06	310.23	442.072	58.5185	0	0	0
SSX1	ENSG00000126752.7	140.187	0.000708968	10.462	1.91555	5.4616	4.71858e-08	8.19197e-06	152.94	632.917	55.2674	0	0	0
SELL	ENSG00000188404.8	144.757	0.000686288	10.5089	1.47527	7.12338	1.05312e-12	7.22512e-10	389.962	240.444	238.138	0	0	0
BANK1	ENSG00000153064.11	218.928	0.000453749	11.1058	1.49323	7.43745	1.0265e-13	9.18581e-11	659.601	219.958	434.012	0	0	0

## Sheet: Suppl table IB
Gene.ID	Ensembl.ID	Ensembl.ID.version	baseMean	FoldChange	log2FoldChange	lfcSE	stat	pvalue	padj	GFP_S1	GFP_S2	GFP_S3	GFP_CV_S1	GFP_CV_S2	GFP_CV_S3
ACVR1	ENSG00000115170	ENSG00000115170.13	1392.64	1.8064	-0.853117	0.565854	-1.50766	0.131641	0.523058	866.904	1179.58	930.606	1438.61	791.994	3148.12
ADAM10	ENSG00000137845	ENSG00000137845.14	10217.4	1.87269	-0.905113	0.312234	-2.89883	0.00374554	0.0603414	5488.46	9363.29	6489.05	12442.6	10444.7	17076.4
BHLHE41 (DEC2)	ENSG00000123095	ENSG00000123095.5	888.009	1.77796	-0.830222	0.650826	-1.27564	0.202081	0.638704	878.502	604.883	434.825	1638.28	1395.83	375.73
COL1A1	ENSG00000108821	ENSG00000108821.13	14452.5	7.62796	-2.9313	0.360664	-8.12751	4.38204e-16	7.51593e-13	2632.61	3783.49	3634.65	15447.2	25269.9	35947.2
COL4A5	ENSG00000188153	ENSG00000188153.13	1593.74	0.945298	0.0811592	0.557924	0.145466	0.884343	0.98347	1386.61	1597.93	1931.11	591.417	2458.54	1596.85
CTSD	ENSG00000117984	ENSG00000117984.13	51432.3	0.612368	0.707528	0.246034	2.87573	0.00403094	0.0631871	67922.2	49746	73722.7	31082.7	45609.2	40511.2
EPHA5	ENSG00000145242	ENSG00000145242.13	43.0814	0.961178	0.0571241	2.02169	0.0282556	0.977458	0.997329	49.2889	15.0951	67.4588	7.60665	119.039	0
GATA6	ENSG00000141448	ENSG00000141448.8	223.158	0.789957	0.340154	1.07728	0.315754	0.752189	0.956089	247.169	265.243	235.699	19.0166	428.156	143.662
HIST1H2BK	ENSG00000197903	ENSG00000197903.7	1676.65	0.881281	0.182327	0.423765	0.430254	0.667011	0.938182	1835.29	1352.09	2160.31	1300.74	2351.98	1059.5
IGFBP5	ENSG00000115461	ENSG00000115461.4	178.171	0.859666	0.218152	1.17781	0.185219	0.853057	0.979012	34.0673	371.987	169.053	357.513	47.9996	88.4071
NR2F1	ENSG00000175745	ENSG00000175745.12	1218.69	1.60378	-0.681476	0.362872	-1.878	0.0603807	0.35667	851.683	1049.11	907.036	1241.79	1136.63	2125.91
P4HA1	ENSG00000122884	ENSG00000122884.12	9416.08	0.923415	0.114949	0.311547	0.368963	0.712155	0.948711	7938.41	10008.1	11425.7	6162.34	9190	11772
SOX9	ENSG00000125398	ENSG00000125398.6	1634.26	0.810456	0.303194	0.303919	0.997614	0.318466	0.75961	1622.91	2364.54	1428.83	1281.72	1480.31	1627.24
SREBF1	ENSG00000072310	ENSG00000072310.16	2353.31	1.26003	-0.333458	0.708423	-0.470705	0.637851	0.92903	3953.26	1284.16	1010.26	3826.15	3065.25	980.766
STAT3	ENSG00000168610	ENSG00000168610.14	11311.7	1.4063	-0.491905	0.248725	-1.97771	0.0479618	0.310522	7048.31	10160.1	10997.4	15197.1	11435.4	13031.8
TGFB2	ENSG00000092969	ENSG00000092969.11	12543.8	1.62223	-0.697978	0.225753	-3.09177	0.00198964	0.0392624	7889.12	11979.1	8834.66	15407.3	14123.4	17029.4
THBS1	ENSG00000137801	ENSG00000137801.10	10221.9	1.13573	-0.183619	0.270137	-0.679726	0.496678	0.874551	12138.1	9249	7329.44	12852.4	9163.12	10599.2
TP53	ENSG00000141510	ENSG00000141510.17	6317.77	1.29378	-0.37159	0.179655	-2.06836	0.0386066	0.270975	4836.83	5901.12	5787.64	6406.7	6976.26	7998.08
TPM1	ENSG00000140416	ENSG00000140416.20	17799.7	1.17478	-0.232392	0.178156	-1.30443	0.192087	0.623391	16535	17613.9	14958	19612.8	16258.4	21820
APEX1	ENSG00000100823	ENSG00000100823.11	34207.6	0.847525	0.238673	0.142398	1.6761	0.0937183	0.445427	36395.5	35232	39462.6	30677.6	28461.8	35016.1
ASNS	ENSG00000070669	ENSG00000070669.16	3089.85	1.14912	-0.200527	0.335464	-0.597761	0.549999	0.90018	2949.36	3232.51	2445.58	4269.23	3506.85	2135.58
ATF3	ENSG00000162772	ENSG00000162772.16	1597.18	8.10136	-3.01816	1.47458	-2.04679	0.0406785	0.279647	7.24836	90.5707	954.989	247.216	1355.51	6927.53
ATF4	ENSG00000128272	ENSG00000128272.14	9362.72	1.18689	-0.247192	0.178282	-1.38652	0.165588	0.581294	8596.56	9275.95	7815.47	8677.29	11362.5	10448.6
BUB1	ENSG00000169679	ENSG00000169679.14	4121.72	0.684051	0.547824	0.662494	0.826912	0.408287	0.822971	4552.7	4031.48	6101.36	6706.21	2348.14	990.436
BUB1B	ENSG00000156970	ENSG00000156970.12	3731.95	1.42568	-0.511647	0.691906	-0.739475	0.459619	0.852394	1406.18	3907.48	3917.49	6230.8	1140.47	5789.28
CDKN3	ENSG00000100526	ENSG00000100526.19	8477.1	0.787795	0.344108	0.324098	1.06174	0.288353	0.735153	7657.89	12128.9	8663.17	8861.75	5036.12	8514.71
CEBPG	ENSG00000153879	ENSG00000153879.8	4019.27	2.29012	-1.19542	0.346879	-3.44622	0.000568491	0.0159193	2963.86	2167.23	2197.69	5404.53	3707.49	7674.84
CKS2	ENSG00000123975	ENSG00000123975.4	8585.04	0.948186	0.0767573	0.278196	0.275911	0.782617	0.962621	8677.74	10657.2	7105.93	10591.3	6605.71	7872.38
DNMT1	ENSG00000130816	ENSG00000130816.15	9873.75	1.0876	-0.121151	0.261858	-0.462659	0.643609	0.930701	10679	9182.15	8516.06	11076.2	7377.54	12411.5
DTYMK	ENSG00000168393	ENSG00000168393.12	11051.1	0.76505	0.386374	0.250914	1.53987	0.123593	0.50822	14155.3	9442	13968	10761.5	7912.26	10067.4
EGFR	ENSG00000146648	ENSG00000146648.17	8131.13	2.01553	-1.01116	0.346905	-2.9148	0.00355914	0.058277	5057.18	5980.9	5139.87	8042.13	8225.21	16341.5
EGR1	ENSG00000120738	ENSG00000120738.7	1518.53	2.8428	-1.50731	0.362013	-4.16369	3.1314e-05	0.00169606	727.736	656.638	986.686	2851.54	2353.9	1534.69
FOSL1	ENSG00000175592	ENSG00000175592.8	26988.2	0.625181	0.677654	0.203537	3.32939	0.000870379	0.0220516	38191.6	27285.5	34161	22030.8	22418.7	17841.7
FOXM1	ENSG00000111206	ENSG00000111206.12	2705.67	1.0547	-0.076827	0.485569	-0.158221	0.874283	0.982046	3517.63	2800.15	1582.44	1841.76	2140.78	4351.29
IGF1R	ENSG00000140443	ENSG00000140443.14	2571.36	1.9223	-0.942834	0.453027	-2.08119	0.0374166	0.265763	2157.84	929.428	2191.19	2533.97	3004.78	4610.98
JUN	ENSG00000177606	ENSG00000177606.6	10046.3	0.668832	0.580285	0.451826	1.28431	0.199033	0.633335	7607.88	7563.74	20948	8599.32	7750.02	7808.83
MMP1	ENSG00000196611	ENSG00000196611.4	251.61	4.94418	-2.30573	2.39737	-0.961775	0.336163	0.773892	1.44967	94.8836	157.675	1.90166	1253.75	0
ODC1	ENSG00000115758	ENSG00000115758.12	3099.04	1.84626	-0.884609	0.472951	-1.8704	0.0614278	0.360304	2768.87	2286.91	1476.78	1952.06	5008.28	5101.37
PIK3CB	ENSG00000051382	ENSG00000051382.8	781.683	0.925646	0.111468	0.873524	0.127607	0.89846	0.986977	1045.21	435.602	954.989	884.273	1259.51	110.509
PLAT	ENSG00000104368	ENSG00000104368.17	44193	0.670669	0.576327	0.249872	2.30649	0.0210834	0.188915	60695.6	51688.9	46327.9	25759.9	39779.2	40906.2
TIMP3	ENSG00000100234	ENSG00000100234.11	35029.3	1.2329	-0.302057	0.252008	-1.1986	0.230684	0.674423	37396.5	28235.4	28493.6	28611.5	42848.3	44590.3
TK1	ENSG00000167900	ENSG00000167900.11	14017.9	0.671426	0.574699	0.304672	1.88629	0.0592565	0.352796	20744.8	14131.2	15443.2	10337.4	8337.53	15113.5
MKI67	ENSG00000148773	ENSG00000148773.13	5409.1	0.988001	0.0174154	0.467618	0.0372428	0.970291	0.996061	5026.74	5714.58	5584.45	9385.66	3173.73	3569.44
PCNA	ENSG00000132646	ENSG00000132646.10	10001.2	0.797376	0.326668	0.219503	1.48822	0.136693	0.531836	9257.61	11716	12413.2	10596.1	7889.22	8134.84
CDKN1B (p27)	ENSG00000111276	ENSG00000111276.10	1073.28	1.216	-0.282148	0.896849	-0.314599	0.753066	0.956089	626.983	836.701	1441.83	369.873	362.877	2801.4
