# Supplementary material for: Biglycan and reduced glycolysis are associated with breast cancer cell dormancy in the brain
Source: Front Oncol. 2023 Jun 29;13:1191980. doi: 10.3389/fonc.2023.1191980 (PMC10339804; doi:10.3389/fonc.2023.1191980)
Supplement: Supplementary file 2 [file Table_2.xlsx]

## Sheet: Sheet1
ID	Description	GeneRatio	BgRatio	pvalue	p.adjust	qvalue	KEGG geneID	Count
hsa04514	Cell adhesion molecules (CAMs)	16/298	114/6463	5.94895e-05	0.0161812	0.015342	9672/7412/6402/214/5010/3127/3123/3115/23705/920/1272/1001/8174/102723996/3689/3897	16
hsa05416	Viral myocarditis	8/298	49/6463	0.0016066	0.131461	0.124644	3127/3123/3115/5879/5551/1525/3689/5880	8
hsa05323	Rheumatoid arthritis	10/298	75/6463	0.00215767	0.131461	0.124644	525/3576/2919/3127/3123/3115/245972/23545/3589/3689	10
hsa04390	Hippo signaling pathway	15/298	142/6463	0.00216709	0.131461	0.124644	8324/2932/5584/174/51176/4086/23513/5501/85407/2535/8313/268/3397/3689/1741	15
hsa05165	Human papillomavirus infection	25/298	298/6463	0.00253392	0.131461	0.124644	1298/525/8324/2932/5584/3672/5159/3910/23493/7058/245972/23513/5526/472/4193/23545/5529/7337/2535/1277/8313/9368/4854/5296/1741	25
hsa04970	Salivary secretion	10/298	78/6463	0.00289988	0.131461	0.124644	477/952/3346/147/1755/5554/3709/91860/1471/1472	10
hsa04350	TGF-beta signaling pathway	10/298	86/6463	0.00590249	0.229354	0.21746	4086/10468/9765/3400/3624/1634/9241/268/3397/60436	10
hsa04145	Phagosome	13/298	138/6463	0.0108527	0.30901	0.292986	338382/525/3127/3123/3115/7058/5879/245972/23545/949/3916/1535/3689	13
hsa04060	Cytokine-cytokine receptor interaction	16/298	185/6463	0.0110707	0.30901	0.292986	7133/3570/57007/3576/2919/27190/3624/10344/944/920/9235/4804/268/9518/3589/64109	16
hsa04640	Hematopoietic cell lineage	8/298	67/6463	0.0113607	0.30901	0.292986	3570/952/3672/3127/3123/3115/920/3589	8
hsa05146	Amoebiasis	9/298	82/6463	0.0126975	0.313974	0.297692	338382/1281/3576/2919/3910/733/1277/5296/3689	9
hsa04672	Intestinal immune network for IgA production	5/298	35/6463	0.0209998	0.425237	0.403186	3127/3123/3115/8174/102723996	5
hsa04550	Signaling pathways regulating pluripotency of stem cells	11/298	123/6463	0.0259653	0.425237	0.403186	8324/2932/5978/4086/3400/5460/3624/2535/8313/5296/3397	11
hsa00563	Glycosylphosphatidylinositol (GPI)-anchor biosynthesis	4/298	25/6463	0.0260512	0.425237	0.403186	55650/80055/54965/9091	4
hsa05340	Primary immunodeficiency	4/298	25/6463	0.0260512	0.425237	0.403186	7535/920/100/695	4
hsa05202	Transcriptional misregulation in cancer	13/298	155/6463	0.0262148	0.425237	0.403186	2005/4286/51274/3576/4086/472/2120/904/4193/26471/4804/84444/6756	13
hsa04015	Rap1 signaling pathway	15/298	190/6463	0.0287561	0.425237	0.403186	55740/5584/2533/5159/4301/5879/1902/57121/2904/91860/4804/5296/3397/3689/5880	15
hsa04310	Wnt signaling pathway	12/298	141/6463	0.0289633	0.425237	0.403186	59352/8324/2932/79718/51176/5879/55366/11197/85407/2535/8313/5880	12
hsa05332	Graft-versus-host disease	4/298	26/6463	0.0297041	0.425237	0.403186	3127/3123/3115/5551	4
hsa05135	Yersinia infection	10/298	111/6463	0.0314776	0.428096	0.405896	7535/7456/2932/3576/2533/5879/2185/147179/5296/5880	10
hsa05330	Allograft rejection	4/298	27/6463	0.0336448	0.43578	0.413181	3127/3123/3115/5551	4
hsa05320	Autoimmune thyroid disease	4/298	28/6463	0.0378755	0.438588	0.415843	3127/3123/3115/5551	4
hsa04670	Leukocyte transendothelial migration	9/298	99/6463	0.0382067	0.438588	0.415843	7412/5010/4301/5879/2185/1535/5296/3689/5880	9
hsa05120	Epithelial cell signaling in Helicobacter pylori infection	7/298	69/6463	0.0386989	0.438588	0.415843	525/3576/2919/5879/5803/245972/23545	7
hsa05132	Salmonella infection	7/298	70/6463	0.0413758	0.444334	0.421292	338382/7100/3576/2919/5879/2318/3831	7
hsa04510	Focal adhesion	14/298	183/6463	0.042552	0.444334	0.421292	1298/859/2932/3672/5159/3910/7058/5879/2318/7791/5501/1277/5296/5880	14
hsa04360	Axon guidance	13/298	167/6463	0.0441067	0.444334	0.421292	55740/54910/2932/9353/8633/7222/5879/9723/10509/5296/5880/3897/55558	13
hsa04940	Type I diabetes mellitus	4/298	31/6463	0.0523144	0.491684	0.466187	3127/3123/3115/5551	4
hsa04658	Th1 and Th2 cell differentiation	7/298	74/6463	0.0532726	0.491684	0.466187	7535/3127/3123/3115/28514/920/4854	7
hsa04151	PI3K-Akt signaling pathway	20/298	296/6463	0.0542299	0.491684	0.466187	1298/3570/2932/3672/5159/3910/7058/5879/1902/5526/57121/4193/10161/5529/4804/1277/23239/6794/2788/5296	20
hsa04061	Viral protein interaction with cytokine and cytokine receptor	6/298	60/6463	0.0568876	0.499143	0.473258	7133/3570/57007/3576/2919/10344	6
hsa04721	Synaptic vesicle cycle	6/298	62/6463	0.0648022	0.550819	0.522255	525/6507/245972/6809/23545/112755	6
hsa04072	Phospholipase D signaling pathway	10/298	127/6463	0.0676691	0.557757	0.528833	3576/5159/2913/2185/1902/57121/160851/10161/8877/5296	10
hsa05310	Asthma	3/298	21/6463	0.0698416	0.558733	0.529759	3127/3123/3115	3
hsa00601	Glycosphingolipid biosynthesis - lacto and neolacto series	3/298	22/6463	0.0782197	0.607879	0.576356	10402/84002/10331	3
hsa04014	Ras signaling pathway	14/298	203/6463	0.0850594	0.637976	0.604892	23179/7535/5159/4301/5879/3363/2113/2904/91860/4804/2788/5296/5880/4303	14
hsa05144	Malaria	4/298	37/6463	0.0888715	0.637976	0.604892	7412/3576/7058/3689	4
hsa04080	Neuroactive ligand-receptor interaction	13/298	188/6463	0.0931934	0.637976	0.604892	7349/2908/147/2913/2796/1902/3363/187/5031/2904/10161/1910/9294	13
hsa05134	Legionellosis	5/298	53/6463	0.0958068	0.637976	0.604892	7100/3576/2919/3305/3689	5
hsa04966	Collecting duct acid secretion	3/298	24/6463	0.0962035	0.637976	0.604892	525/245972/23545	3
hsa04064	NF-kappa B signaling pathway	7/298	86/6463	0.100734	0.637976	0.604892	7412/7535/3576/2919/472/5971/695	7
hsa04916	Melanogenesis	7/298	86/6463	0.100734	0.637976	0.604892	8324/4286/2932/51176/1910/91860/2535	7
hsa05217	Basal cell carcinoma	5/298	54/6463	0.101828	0.637976	0.604892	8324/2932/51176/2535/8313	5
hsa05219	Bladder cancer	4/298	39/6463	0.103202	0.637976	0.604892	3576/4193/9252/1890	4
hsa05200	Pathways in cancer	27/298	457/6463	0.107132	0.646713	0.613176	3570/8324/7428/4286/2932/3576/51176/5159/3910/23493/28514/5879/1902/8030/2113/57121/4193/10161/1910/9252/91860/2535/8313/2788/4854/5296/5880	27
hsa04659	Th17 cell differentiation	7/298	88/6463	0.110354	0.646713	0.613176	3570/7535/3127/3123/3115/196/920	7
hsa04810	Regulation of actin cytoskeleton	13/298	194/6463	0.111748	0.646713	0.613176	55740/3672/10788/5159/5879/85477/1902/57121/5501/221178/5296/3689/5880	13
hsa04979	Cholesterol metabolism	4/298	41/6463	0.118516	0.666097	0.631555	19/949/348/341	4
hsa04650	Natural killer cell mediated cytotoxicity	7/298	90/6463	0.120445	0.666097	0.631555	7535/5879/2185/5551/5296/3689/5880	7
hsa04150	mTOR signaling pathway	10/298	144/6463	0.127402	0.666097	0.631555	525/8324/2932/64798/201163/9706/2535/6794/5296/84335	10
hsa04610	Complement and coagulation cascades	5/298	58/6463	0.127718	0.666097	0.631555	2162/733/5265/10544/3689	5
hsa05231	Choline metabolism in cancer	7/298	92/6463	0.130995	0.666097	0.631555	5159/5879/23446/160851/5296/56261/5880	7
hsa04062	Chemokine signaling pathway	10/298	146/6463	0.135882	0.666097	0.631555	2932/3576/2919/5879/9844/10344/2185/2788/5296/5880	10
hsa05152	Tuberculosis	10/298	146/6463	0.135882	0.666097	0.631555	3127/3123/3115/245972/23545/3916/91860/8877/1054/3689	10
hsa04933	AGE-RAGE signaling pathway in diabetic complications	7/298	93/6463	0.136439	0.666097	0.631555	7412/1281/3576/1958/5879/1277/5296	7
hsa04612	Antigen processing and presentation	5/298	60/6463	0.141689	0.666097	0.631555	3305/3127/3123/3115/920	5
hsa04657	IL-17 signaling pathway	6/298	77/6463	0.143218	0.666097	0.631555	2932/3576/2919/27190/4586/1994	6
hsa05205	Proteoglycans in cancer	12/298	185/6463	0.145702	0.666097	0.631555	8324/859/5879/2318/3709/4193/4060/1634/5501/2535/1277/5296	12
hsa04020	Calcium signaling pathway	10/298	149/6463	0.149149	0.666097	0.631555	5136/952/5159/147/2185/3363/3709/1910/91860/8877	10
hsa04140	Autophagy - animal	9/298	131/6463	0.149894	0.666097	0.631555	338382/64798/89849/3916/9706/6794/84971/5296/84335	9
hsa00604	Glycosphingolipid biosynthesis - ganglio series	2/298	15/6463	0.150111	0.666097	0.631555	256435/8869	2
hsa05014	Amyotrophic lateral sclerosis (ALS)	4/298	45/6463	0.151831	0.666097	0.631555	7133/5879/2904/10452	4
hsa04934	Cushing syndrome	9/298	133/6463	0.159775	0.689822	0.654049	8324/2932/51176/196/3709/949/51655/2535/8313	9
hsa05224	Breast cancer	9/298	134/6463	0.164831	0.700532	0.664204	8324/2932/51176/23493/28514/2535/8313/4854/5296	9
hsa05140	Leishmaniasis	5/298	64/6463	0.171486	0.717604	0.680391	3127/3123/3115/1535/3689	5
hsa04728	Dopaminergic synapse	8/298	118/6463	0.176922	0.727869	0.690124	2932/5526/2904/3709/5501/5529/91860/2788	8
hsa05150	Staphylococcus aureus infection	5/298	65/6463	0.179291	0.727869	0.690124	3127/3123/3115/3858/3689	5
hsa05211	Renal cell carcinoma	5/298	67/6463	0.195288	0.771628	0.731613	7428/5879/2113/201163/5296	5
hsa05210	Colorectal cancer	6/298	85/6463	0.197243	0.771628	0.731613	2932/51176/5879/8313/5296/5880	6
hsa04130	SNARE interactions in vesicular transport	3/298	34/6463	0.205293	0.771628	0.731613	10228/6809/112755	3
hsa04261	Adrenergic signaling in cardiomyocytes	8/298	123/6463	0.206307	0.771628	0.731613	477/147/5526/93589/5501/5529/9252/91860	8
hsa05321	Inflammatory bowel disease (IBD)	4/298	51/6463	0.207392	0.771628	0.731613	7100/3127/3123/3115	4
hsa04520	Adherens junction	5/298	69/6463	0.211762	0.771628	0.731613	51176/4301/5879/10580/5880	5
hsa04611	Platelet activation	7/298	106/6463	0.216351	0.771628	0.731613	1281/5584/3709/5501/1277/5296/695	7
hsa05166	Human T-cell leukemia virus 1 infection	12/298	201/6463	0.216537	0.771628	0.731613	2005/1958/3127/3123/3115/472/2113/920/8881/5296/5971/3689	12
hsa04662	B cell receptor signaling pathway	5/298	70/6463	0.220162	0.771628	0.731613	2932/5879/5296/5880/695	5
hsa05418	Fluid shear stress and atherosclerosis	8/298	126/6463	0.224811	0.771628	0.731613	7412/859/1843/5879/91860/1535/5296/5880	8
hsa04924	Renin secretion	4/298	53/6463	0.227085	0.771628	0.731613	5136/358/3709/91860	4
hsa04976	Bile secretion	4/298	53/6463	0.227085	0.771628	0.731613	477/9429/358/949	4
hsa05130	Pathogenic Escherichia coli infection	11/298	186/6463	0.238831	0.771628	0.731613	7100/7456/4430/5010/3576/5879/1902/57121/147179/9368/57644	11
hsa05164	Influenza A	9/298	148/6463	0.242858	0.771628	0.731613	3576/3127/3123/3115/64499/7177/23430/9230/5296	9
hsa04370	VEGF signaling pathway	4/298	55/6463	0.247229	0.771628	0.731613	5879/8877/5296/5880	4
hsa04218	Cellular senescence	9/298	149/6463	0.248882	0.771628	0.731613	678/3576/472/2113/3709/4193/5501/91860/5296	9
hsa04625	C-type lectin receptor signaling pathway	6/298	92/6463	0.249759	0.771628	0.731613	868/3709/4193/91860/5296/5971	6
hsa04152	AMPK signaling pathway	7/298	111/6463	0.250868	0.771628	0.731613	5526/5529/6794/1994/9230/5296/84335	7
hsa04964	Proximal tubule bicarbonate reclamation	2/298	21/6463	0.252177	0.771628	0.731613	477/358	2
hsa04213	Longevity regulating pathway - multiple species	4/298	56/6463	0.257445	0.771628	0.731613	3305/1410/5296/84335	4
hsa05213	Endometrial cancer	4/298	56/6463	0.257445	0.771628	0.731613	2932/51176/8313/5296	4
hsa04144	Endocytosis	13/298	229/6463	0.257672	0.771628	0.731613	116983/7456/859/868/5584/9765/3305/3482/89853/55048/4193/147179/9230	13
hsa05163	Human cytomegalovirus infection	11/298	190/6463	0.260346	0.771628	0.731613	3570/2932/3576/5879/2185/3709/4193/91860/2788/5296/5880	11
hsa04512	ECM-receptor interaction	5/298	75/6463	0.26355	0.771628	0.731613	1298/3672/3910/7058/1277	5
hsa05322	Systemic lupus erythematosus	6/298	94/6463	0.265455	0.771628	0.731613	8338/3127/3123/3115/733/2904	6
hsa04530	Tight junction	9/298	152/6463	0.26725	0.771628	0.731613	5584/5010/4301/5879/23513/9368/6794/57644/1741	9
hsa04216	Ferroptosis	3/298	39/6463	0.267355	0.771628	0.731613	2730/64116/23657	3
hsa04071	Sphingolipid signaling pathway	7/298	114/6463	0.272339	0.771628	0.731613	5879/5526/5529/8877/9294/5296/5880	7
hsa04114	Oocyte meiosis	7/298	114/6463	0.272339	0.771628	0.731613	285955/5526/3709/5501/8881/5529/91860	7
hsa04722	Neurotrophin signaling pathway	7/298	115/6463	0.279604	0.77324	0.733142	2932/5879/397/9252/91860/4804/5296	7
hsa04070	Phosphatidylinositol signaling system	6/298	96/6463	0.281395	0.77324	0.733142	3709/160851/91860/5296/27124/4534	6
hsa04974	Protein digestion and absorption	5/298	77/6463	0.281437	0.77324	0.733142	1298/477/1281/1277/6510	5
hsa04975	Fat digestion and absorption	2/298	23/6463	0.28696	0.78053	0.740054	19/949	2
hsa04720	Long-term potentiation	4/298	60/6463	0.299043	0.805342	0.763579	2904/3709/5501/91860	4
hsa00830	Retinol metabolism	3/298	42/6463	0.305597	0.809665	0.767678	316/157506/8608	3
hsa04371	Apelin signaling pathway	7/298	119/6463	0.309116	0.809665	0.767678	1958/187/3709/91860/8877/2788/4854	7
hsa04664	Fc epsilon RI signaling pathway	4/298	61/6463	0.309578	0.809665	0.767678	5879/5296/5880/695	4
hsa04713	Circadian entrainment	5/298	82/6463	0.327054	0.832995	0.789798	2904/9252/91860/51655/2788	5
hsa04270	Vascular smooth muscle contraction	6/298	102/6463	0.330339	0.832995	0.789798	10267/147/3709/5501/91860/94274	6
hsa05230	Central carbon metabolism in cancer	4/298	63/6463	0.330748	0.832995	0.789798	5159/3939/5296/6510	4
hsa05412	Arrhythmogenic right ventricular cardiomyopathy (ARVC)	4/298	63/6463	0.330748	0.832995	0.789798	51176/3672/93589/5318	4
hsa04912	GnRH signaling pathway	5/298	83/6463	0.336283	0.837564	0.79413	1958/2796/2185/3709/91860	5
hsa05020	Prion diseases	2/298	26/6463	0.338721	0.837564	0.79413	1958/733	2
hsa04750	Inflammatory mediator regulation of TRP channels	5/298	85/6463	0.354804	0.866763	0.821815	3709/41/5501/91860/5296	5
hsa05218	Melanoma	4/298	66/6463	0.362623	0.866763	0.821815	4286/5159/4193/5296	4
hsa04666	Fc gamma R-mediated phagocytosis	5/298	86/6463	0.364083	0.866763	0.821815	5879/85477/8877/5296/5880	5
hsa04621	NOD-like receptor signaling pathway	8/298	147/6463	0.366949	0.866763	0.821815	140609/84168/3576/2919/24145/59082/3709/1535	8
hsa05170	Human immunodeficiency virus 1 infection	10/298	188/6463	0.367172	0.866763	0.821815	7133/5879/2185/472/920/3709/91860/2788/5296/5880	10
hsa04910	Insulin signaling pathway	7/298	127/6463	0.369649	0.866763	0.821815	868/2932/5584/10580/5501/91860/5296	7
hsa04925	Aldosterone synthesis and secretion	5/298	87/6463	0.373367	0.867999	0.822987	477/747/3709/949/91860	5
hsa04660	T cell receptor signaling pathway	5/298	88/6463	0.382652	0.877595	0.832085	7535/868/2932/920/5296	5
hsa04024	cAMP signaling pathway	9/298	170/6463	0.383948	0.877595	0.832085	477/4301/5879/2904/5501/91860/268/5296/5880	9
hsa04380	Osteoclast differentiation	6/298	109/6463	0.388614	0.880596	0.834931	4286/5879/1535/5296/5971/695	6
hsa04330	Notch signaling pathway	3/298	49/6463	0.394973	0.880596	0.834931	23493/28514/4854	3
hsa05110	Vibrio cholerae infection	3/298	49/6463	0.394973	0.880596	0.834931	525/245972/23545	3
hsa05100	Bacterial invasion of epithelial cells	4/298	70/6463	0.405013	0.886066	0.840117	859/5879/9844/5296	4
hsa04136	Autophagy - other	2/298	30/6463	0.405775	0.886066	0.840117	9706/84971	2
hsa04120	Ubiquitin mediated proteolysis	7/298	132/6463	0.407927	0.886066	0.840117	7428/868/55294/22954/4193/8881/7337	7
hsa05215	Prostate cancer	5/298	91/6463	0.410457	0.886066	0.840117	2932/51176/5159/4193/5296	5
hsa05143	African trypanosomiasis	2/298	31/6463	0.422043	0.903903	0.857029	7412/3910	2
hsa05214	Glioma	4/298	72/6463	0.426028	0.90531	0.858363	5159/4193/91860/5296	4
hsa05167	Kaposi sarcoma-associated herpesvirus infection	8/298	157/6463	0.438035	0.923608	0.875712	2932/3576/2919/5879/3709/91860/2788/5296	8
hsa04630	JAK-STAT signaling pathway	6/298	116/6463	0.446867	0.923623	0.875726	3570/316/5159/5296/3589/64109	6
hsa04960	Aldosterone-regulated sodium reabsorption	2/298	33/6463	0.453873	0.923623	0.875726	477/5296	2
hsa00983	Drug metabolism - other enzymes	3/298	54/6463	0.457039	0.923623	0.875726	978/7498/1890	3
hsa04972	Pancreatic secretion	4/298	75/6463	0.457181	0.923623	0.875726	477/952/5879/3709	4
hsa04724	Glutamatergic synapse	5/298	97/6463	0.465419	0.923623	0.875726	6507/2913/2904/3709/2788	5
hsa01521	EGFR tyrosine kinase inhibitor resistance	4/298	76/6463	0.467443	0.923623	0.875726	3570/2932/5159/5296	4
hsa00640	Propanoate metabolism	2/298	34/6463	0.469409	0.923623	0.875726	8801/3939	2
hsa00760	Nicotinate and nicotinamide metabolism	2/298	34/6463	0.469409	0.923623	0.875726	316/952	2
hsa05216	Thyroid cancer	2/298	34/6463	0.469409	0.923623	0.875726	51176/8030	2
hsa04010	MAPK signaling pathway	13/298	269/6463	0.471998	0.923623	0.875726	2005/5159/1843/3305/5879/2318/93589/80824/8550/9252/4804/5971/5880	13
hsa04142	Lysosome	6/298	120/6463	0.479678	0.927753	0.879642	7805/3482/245972/23545/3916/23062	6
hsa00603	Glycosphingolipid biosynthesis - globo and isoglobo series	1/298	14/6463	0.483953	0.927753	0.879642	26301	1
hsa00513	Various types of N-glycan biosynthesis	2/298	35/6463	0.484679	0.927753	0.879642	4124/11282	2
hsa04620	Toll-like receptor signaling pathway	4/298	78/6463	0.487753	0.927753	0.879642	7100/3576/5879/5296	4
hsa05145	Toxoplasmosis	5/298	100/6463	0.492344	0.929984	0.881757	3305/3127/3123/3115/3910	5
hsa04971	Gastric acid secretion	3/298	58/6463	0.5047	0.940264	0.891504	477/3709/91860	3
hsa05031	Amphetamine addiction	3/298	58/6463	0.5047	0.940264	0.891504	2904/5501/91860	3
hsa04929	GnRH secretion	3/298	59/6463	0.51628	0.951279	0.901948	2796/3709/5296	3
hsa05235	PD-L1 expression and PD-1 checkpoint pathway in cancer	4/298	81/6463	0.517607	0.951279	0.901948	7535/116071/920/5296	4
hsa00620	Pyruvate metabolism	2/298	38/6463	0.528813	0.958915	0.909188	3939/97	2
hsa02010	ABC transporters	2/298	38/6463	0.528813	0.958915	0.909188	9429/19	2
hsa04668	TNF signaling pathway	5/298	105/6463	0.536055	0.961118	0.911276	7133/7412/2919/9252/5296	5
hsa05226	Gastric cancer	6/298	128/6463	0.543351	0.961118	0.911276	8324/2932/51176/2535/8313/5296	6
hsa00220	Arginine biosynthesis	1/298	17/6463	0.552246	0.961118	0.911276	84706	1
hsa00450	Selenocompound metabolism	1/298	17/6463	0.552246	0.961118	0.911276	118672	1
hsa00531	Glycosaminoglycan degradation	1/298	17/6463	0.552246	0.961118	0.911276	23553	1
hsa04962	Vasopressin-regulated water reabsorption	2/298	40/6463	0.556783	0.961118	0.911276	397/9230	2
hsa04973	Carbohydrate digestion and absorption	2/298	40/6463	0.556783	0.961118	0.911276	477/5296	2
hsa04137	Mitophagy - animal	3/298	63/6463	0.561093	0.961118	0.911276	338382/4286/55288	3
hsa05169	Epstein-Barr virus infection	8/298	175/6463	0.562124	0.961118	0.911276	3127/3123/3115/5879/4193/5296/5971/695	8
hsa03015	mRNA surveillance pathway	4/298	86/6463	0.565471	0.961118	0.911276	5526/5501/5529/23293	4
hsa04918	Thyroid hormone synthesis	3/298	64/6463	0.571899	0.961118	0.911276	477/213/3709	3
hsa01210	2-Oxocarboxylic acid metabolism	1/298	18/6463	0.572946	0.961118	0.911276	84706	1
hsa05030	Cocaine addiction	2/298	42/6463	0.583556	0.961118	0.911276	2913/2904	2
hsa04744	Phototransduction	1/298	19/6463	0.592692	0.961118	0.911276	91860	1
hsa04977	Vitamin digestion and absorption	1/298	19/6463	0.592692	0.961118	0.911276	949	1
hsa04726	Serotonergic synapse	4/298	89/6463	0.592908	0.961118	0.911276	1843/3363/3709/2788	4
hsa05133	Pertussis	3/298	66/6463	0.593012	0.961118	0.911276	3576/91860/3689	3
hsa01524	Platinum drug resistance	3/298	67/6463	0.603313	0.961118	0.911276	472/4193/5296	3
hsa05131	Shigellosis	3/298	67/6463	0.603313	0.961118	0.911276	3576/5879/9844	3
hsa00534	Glycosaminoglycan biosynthesis - heparan sulfate / heparin	1/298	20/6463	0.611528	0.961118	0.911276	8509	1
hsa01522	Endocrine resistance	4/298	92/6463	0.619302	0.961118	0.911276	28514/4193/4854/5296	4
hsa05203	Viral carcinogenesis	8/298	184/6463	0.61965	0.961118	0.911276	5879/85477/9734/245972/23513/4193/7337/5296	8
hsa00510	N-Glycan biosynthesis	2/298	45/6463	0.62145	0.961118	0.911276	4124/11282	2
hsa04919	Thyroid hormone signaling pathway	5/298	116/6463	0.625539	0.961118	0.911276	477/2932/4193/4854/5296	5
hsa00340	Histidine metabolism	1/298	21/6463	0.629495	0.961118	0.911276	57571	1
hsa04740	Olfactory transduction	5/298	117/6463	0.633147	0.961118	0.911276	5136/130075/83988/91860/2788	5
hsa04926	Relaxin signaling pathway	5/298	117/6463	0.633147	0.961118	0.911276	1281/1910/1277/2788/5296	5
hsa00982	Drug metabolism - cytochrome P450	2/298	46/6463	0.633478	0.961118	0.911276	2327/316	2
hsa00270	Cysteine and methionine metabolism	2/298	47/6463	0.645206	0.961118	0.911276	2730/3939	2
hsa04340	Hedgehog signaling pathway	2/298	47/6463	0.645206	0.961118	0.911276	2932/2121	2
hsa04022	cGMP-PKG signaling pathway	6/298	142/6463	0.645531	0.961118	0.911276	477/147/3709/5501/1910/91860	6
hsa04932	Non-alcoholic fatty liver disease (NAFLD)	6/298	142/6463	0.645531	0.961118	0.911276	3570/2932/3576/5879/5296/7494	6
hsa05033	Nicotine addiction	1/298	22/6463	0.646634	0.961118	0.911276	2904	1
hsa04915	Estrogen signaling pathway	5/298	120/6463	0.655401	0.968854	0.918612	3305/3709/91860/3858/5296	5
hsa05410	Hypertrophic cardiomyopathy (HCM)	3/298	73/6463	0.661445	0.972503	0.922072	7273/3672/93589	3
hsa05212	Pancreatic cancer	3/298	74/6463	0.670513	0.975291	0.924715	5879/5296/5880	3
hsa05414	Dilated cardiomyopathy (DCM)	3/298	74/6463	0.670513	0.975291	0.924715	7273/3672/93589	3
hsa04978	Mineral absorption	2/298	51/6463	0.689165	0.976016	0.925402	477/4489	2
hsa04068	FoxO signaling pathway	5/298	125/6463	0.690535	0.976016	0.925402	472/4193/6794/5296/4303	5
hsa04066	HIF-1 signaling pathway	4/298	101/6463	0.691809	0.976016	0.925402	3570/7428/3939/5296	4
hsa04931	Insulin resistance	4/298	101/6463	0.691809	0.976016	0.925402	11000/2932/5501/5296	4
hsa00512	Mucin type O-glycan biosynthesis	1/298	25/6463	0.693454	0.976016	0.925402	55568	1
hsa05034	Alcoholism	6/298	153/6463	0.71539	0.976016	0.925402	8338/9734/2904/5501/91860/2788	6
hsa04921	Oxytocin signaling pathway	5/298	129/6463	0.71684	0.976016	0.925402	952/93589/3709/5501/91860	5
hsa00240	Pyrimidine metabolism	2/298	54/6463	0.719124	0.976016	0.925402	978/1890	2
hsa04927	Cortisol synthesis and secretion	2/298	54/6463	0.719124	0.976016	0.925402	3709/949	2
hsa00030	Pentose phosphate pathway	1/298	27/6463	0.721178	0.976016	0.925402	22934	1
hsa00052	Galactose metabolism	1/298	27/6463	0.721178	0.976016	0.925402	2582	1
hsa04146	Peroxisome	3/298	80/6463	0.721184	0.976016	0.925402	7498/8540/51555	3
hsa04540	Gap junction	3/298	80/6463	0.721184	0.976016	0.925402	5159/1902/3709	3
hsa05225	Hepatocellular carcinoma	6/298	154/6463	0.721247	0.976016	0.925402	8324/2932/51176/2535/8313/5296	6
hsa04211	Longevity regulating pathway	3/298	81/6463	0.729014	0.976064	0.925448	6794/5296/84335	3
hsa00410	beta-Alanine metabolism	1/298	28/6463	0.734088	0.976064	0.925448	57571	1
hsa01523	Antifolate resistance	1/298	28/6463	0.734088	0.976064	0.925448	9429	1
hsa04012	ErbB signaling pathway	3/298	82/6463	0.736671	0.976064	0.925448	868/2932/5296	3
hsa00020	Citrate cycle (TCA cycle)	1/298	29/6463	0.746402	0.976064	0.925448	8801	1
hsa04215	Apoptosis - multiple species	1/298	30/6463	0.758148	0.976064	0.925448	4804	1
hsa00500	Starch and sucrose metabolism	1/298	31/6463	0.769351	0.976064	0.925448	283209	1
hsa05162	Measles	4/298	113/6463	0.772436	0.976064	0.925448	868/2932/3305/5296	4
hsa04914	Progesterone-mediated oocyte maturation	3/298	89/6463	0.785566	0.976064	0.925448	285955/8881/5296	3
hsa03320	PPAR signaling pathway	2/298	62/6463	0.787324	0.976064	0.925448	10580/440503	2
hsa04920	Adipocytokine signaling pathway	2/298	62/6463	0.787324	0.976064	0.925448	7133/6794	2
hsa05221	Acute myeloid leukemia	2/298	63/6463	0.794742	0.976064	0.925448	51176/5296	2
hsa00250	Alanine, aspartate and glutamate metabolism	1/298	34/6463	0.799952	0.976064	0.925448	84706	1
hsa00350	Tyrosine metabolism	1/298	34/6463	0.799952	0.976064	0.925448	316	1
hsa04917	Prolactin signaling pathway	2/298	64/6463	0.80193	0.976064	0.925448	2932/5296	2
hsa00565	Ether lipid metabolism	1/298	35/6463	0.809224	0.976064	0.925448	8540	1
hsa04913	Ovarian steroidogenesis	1/298	36/6463	0.818069	0.976064	0.925448	949	1
hsa04928	Parathyroid hormone synthesis, secretion and action	3/298	95/6463	0.821289	0.976064	0.925448	1958/3709/9368	3
hsa04110	Cell cycle	4/298	122/6463	0.821318	0.976064	0.925448	2932/472/4193/8881	4
hsa05032	Morphine addiction	2/298	67/6463	0.822174	0.976064	0.925448	5136/2788	2
hsa00380	Tryptophan metabolism	1/298	37/6463	0.826504	0.976064	0.925448	316	1
hsa04725	Cholinergic synapse	3/298	96/6463	0.826725	0.976064	0.925448	3709/2788/5296	3
hsa04922	Glucagon signaling pathway	3/298	96/6463	0.826725	0.976064	0.925448	3939/3709/91860	3
hsa04115	p53 signaling pathway	2/298	68/6463	0.828499	0.976064	0.925448	472/4193	2
hsa04930	Type II diabetes mellitus	1/298	38/6463	0.83455	0.976064	0.925448	5296	1
hsa01230	Biosynthesis of amino acids	2/298	69/6463	0.834622	0.976064	0.925448	22934/84706	2
hsa05206	MicroRNAs in cancer	7/298	205/6463	0.841929	0.976064	0.925448	5159/472/406882/4193/9252/4854/5296	7
hsa04210	Apoptosis	4/298	127/6463	0.844531	0.976064	0.925448	5551/472/3709/5296	4
hsa04260	Cardiac muscle contraction	2/298	71/6463	0.846279	0.976064	0.925448	477/93589	2
hsa00590	Arachidonic acid metabolism	1/298	41/6463	0.856523	0.976064	0.925448	4056	1
hsa03440	Homologous recombination	1/298	41/6463	0.856523	0.976064	0.925448	472	1
hsa04923	Regulation of lipolysis in adipocytes	1/298	41/6463	0.856523	0.976064	0.925448	5296	1
hsa00562	Inositol phosphate metabolism	2/298	73/6463	0.857187	0.976064	0.925448	27124/4534	2
hsa04141	Protein processing in endoplasmic reticulum	5/298	158/6463	0.860861	0.976064	0.925448	3305/573/1410/10808/7494	5
hsa03018	RNA degradation	2/298	74/6463	0.862373	0.976064	0.925448	219988/694	2
hsa05220	Chronic myeloid leukemia	2/298	75/6463	0.867386	0.976064	0.925448	4193/5296	2
hsa05010	Alzheimer disease	5/298	160/6463	0.868027	0.976064	0.925448	2932/2904/3709/91860/348	5
hsa04742	Taste transduction	1/298	43/6463	0.869531	0.976064	0.925448	5136	1
hsa05160	Hepatitis C	4/298	134/6463	0.872734	0.976064	0.925448	2932/5010/949/5296	4
hsa00330	Arginine and proline metabolism	1/298	44/6463	0.875587	0.976064	0.925448	57571	1
hsa00600	Sphingolipid metabolism	1/298	44/6463	0.875587	0.976064	0.925448	8877	1
hsa00970	Aminoacyl-tRNA biosynthesis	1/298	44/6463	0.875587	0.976064	0.925448	118672	1
hsa03022	Basal transcription factors	1/298	44/6463	0.875587	0.976064	0.925448	10629	1
hsa00480	Glutathione metabolism	1/298	46/6463	0.886871	0.977136	0.926464	2730	1
hsa00520	Amino sugar and nucleotide sugar metabolism	1/298	46/6463	0.886871	0.977136	0.926464	2582	1
hsa00280	Valine, leucine and isoleucine degradation	1/298	47/6463	0.892125	0.977136	0.926464	316	1
hsa01200	Carbon metabolism	3/298	112/6463	0.896172	0.977136	0.926464	22934/8801/84706	3
hsa00564	Glycerophospholipid metabolism	2/298	83/6463	0.90184	0.977136	0.926464	160851/56261	2
hsa05142	Chagas disease (American trypanosomiasis)	2/298	83/6463	0.90184	0.977136	0.926464	3576/5296	2
hsa04961	Endocrine and other factor-regulated calcium reabsorption	1/298	49/6463	0.901914	0.977136	0.926464	477	1
hsa04622	RIG-I-like receptor signaling pathway	1/298	52/6463	0.914962	0.977136	0.926464	3576	1
hsa00230	Purine metabolism	3/298	119/6463	0.917801	0.977136	0.926464	7498/5136/100	3
hsa00561	Glycerolipid metabolism	1/298	53/6463	0.918915	0.977136	0.926464	160851	1
hsa05222	Small cell lung cancer	2/298	88/6463	0.918937	0.977136	0.926464	3910/5296	2
hsa04730	Long-term depression	1/298	55/6463	0.926279	0.977136	0.926464	3709	1
hsa00310	Lysine degradation	1/298	57/6463	0.932977	0.977136	0.926464	84444	1
hsa04723	Retrograde endocannabinoid signaling	3/298	126/6463	0.935256	0.977136	0.926464	747/3709/2788	3
hsa05016	Huntington disease	5/298	186/6463	0.936154	0.977136	0.926464	1768/5978/1767/2904/196385	5
hsa00190	Oxidative phosphorylation	3/298	127/6463	0.937451	0.977136	0.926464	525/245972/23545	3
hsa03013	RNA transport	4/298	158/6463	0.938556	0.977136	0.926464	79833/23225/8893/780851	4
hsa05168	Herpes simplex virus 1 infection	15/298	461/6463	0.946193	0.977136	0.926464	65243/84874/8893/3127/3123/3115/349075/10929/5501/55552/5296/342909/7771/162962/90233	15
hsa03040	Spliceosome	3/298	133/6463	0.949242	0.977136	0.926464	3192/3305/10929	3
hsa00010	Glycolysis / Gluconeogenesis	1/298	64/6463	0.951989	0.977136	0.926464	3939	1
hsa05223	Non-small cell lung cancer	1/298	64/6463	0.951989	0.977136	0.926464	5296	1
hsa04727	GABAergic synapse	1/298	67/6463	0.95839	0.980008	0.929187	2788	1
hsa04911	Insulin secretion	1/298	69/6463	0.962178	0.980196	0.929365	477	1
hsa05161	Hepatitis B	3/298	147/6463	0.969195	0.98366	0.93265	3576/2185/5296	3
hsa03008	Ribosome biogenesis in eukaryotes	1/298	83/6463	0.980624	0.991561	0.940141	780851	1
hsa03010	Ribosome	1/298	132/6463	0.998158	0.999974	0.948118	6150	1
hsa04217	Necroptosis	1/298	136/6463	0.998481	0.999974	0.948118	8338	1
hsa04714	Thermogenesis	1/298	220/6463	0.999974	0.999974	0.948118	84335	1
